# Supplementary material for: Green Turtle Conservation in the Genomic Era—Monitoring an Endangered Mediterranean Population and Its Breeding Habits
Source: Ecol Evol. 2025 Apr 24;15(4):e71124. doi: 10.1002/ece3.71124 (PMC12018892; doi:10.1002/ece3.71124)
Supplement: Supplementary file 1 — Data S1 [file ECE3-15-e71124-s001.xlsx]

## Sheet: Table S1
Table S1:
Sample list containing sample ID, mtDNA Haplotype and hatching location and date (when known). Stranded turtles are indicate.
Potential mothers (F01-F36) and fathers (M01-M59) for all hatchlings are indicated.
For potential mothers with multiple nests, number of nest per season and intervals between nesting events are indicated. Minimum and maximum values are indicated.
For potential mothers with multiple nests, the distances in kilometers between nests, within the same season or over multiple years, are indicated. Minimum and maximum values are indicated.
ID	Haplotype	Nesting date	Nest location	Source	Potantial mother	Potential father	Distance over multiple years (km)	Distance in one season (km)	Number of nests per season	Intervals within season (days)
YT01	06080904	2002	Ashkelon	Adult Breeding Stock	F01	M01
YT03	06080904	2002	Ashkelon	Adult Breeding Stock	F01	M01
YT05	06080904	2002	Ashkelon	Adult Breeding Stock	F01	M01
YT06	06080904	2002	Ashkelon	Adult Breeding Stock	F01	M01
YT08	06080904	2002	Ashkelon	Adult Breeding Stock	F01	M01
YT13	06080904	2002	Ashkelon	Adult Breeding Stock	F01	M01
YT15	06080904	2002	Ashkelon	Adult Breeding Stock	F01	M01
YT16	06080904	2002	Ashkelon	Adult Breeding Stock	F01	M01
YT18	06080904	2002	Ashkelon	Adult Breeding Stock	F01	M01
YT21	06080904	2002	Ashkelon	Adult Breeding Stock	F01	M01
YT22	06080904	2002	Ashkelon	Adult Breeding Stock	F01	M01
YT02	06090604	2002	Giv'at Olga	Adult Breeding Stock	F02	M02
YT04	06090604	2002	Giv'at Olga	Adult Breeding Stock	F02	M02
YT07	06090604	2002	Giv'at Olga	Adult Breeding Stock	F02	M03
YT09	06090604	2002	Giv'at Olga	Adult Breeding Stock	F02	M02
YT10	06090604	2002	Giv'at Olga	Adult Breeding Stock	F02	M02
YT11	06090604	2002	Giv'at Olga	Adult Breeding Stock	F02	M03
YT12	06090604	2002	Giv'at Olga	Adult Breeding Stock	F02	M02
YT17	06090604	2002	Giv'at Olga	Adult Breeding Stock	F02	M03
YT19	06090604	2002	Giv'at Olga	Adult Breeding Stock	F02	M03
YT20	06090604	2002	Giv'at Olga	Adult Breeding Stock	F02	M03
YT14	08070704	2004	Gdor Nature reserve	Adult Breeding Stock	F03	M04	15.6		1
1112	08070704	2008	Gdor Nature reserve	Natue population, Dead Hatchling	F03	M05		15.6	2
1113	08070704	2008	Gdor Nature reserve	Natue population, Dead Hatchling	F03	M06
1302	08070704	2008	Netanya, south Argaman beach, Nest #9	Natue population, Dead Hatchling	F03	M06
1303	08070704	2008	Netanya, south Argaman beach, Nest #9	Natue population, Dead Hatchling	F03	M05
1304	08070704	2008	Netanya, south Argaman beach, Nest #9	Natue population, Dead Hatchling	F03	M06
1309	08070704	2008	Netanya, south Argaman beach, Nest #9	Natue population, Dead Hatchling	F03	M06
1312	08070704	2008	Netanya, south Argaman beach, Nest #9	Natue population, Dead Hatchling	F03	M05
3425	08070704	2017	Gdor Nature reserve, Nest #14	Natue population, Dead Hatchling	F03	M20			2
3426	08070704	2017	Gdor Nature reserve, Nest #14	Natue population, Dead Hatchling	F03	M21
3447	08070704	2017	Gdor Nature reserve, Nest #24	Natue population, Dead Hatchling	F03	M20
3069	06080804	2013	Netanya, Argaman beach, Nest #29	Natue population, Dead Hatchling	F04	M07	75.1
4399	06080804	2020-06-27	Ashkelon dunes ,Nest #11	Natue population, Dead Hatchling	F04	M41		<1	2	23
4402	06080804	2020-07-20	Ashkelon dunes, Nest #19	Natue population, Dead Hatchling	F04	M41
3114	06080804	2013	Gdor Nature reserve, Nest #1	Natue population, Dead Hatchling	F05	M08			1
3293	06080804	2016-06-03	Netanya, south Argaman beach, Nest #12	Natue population, Dead Hatchling	F05	M14			1
3294	06080804	2016-06-03	Netanya, south Argaman beach, Nest #12	Natue population, Dead Hatchling	F05	M14
3116	06080804	2013	Gdor Nature reserve, Nest #2	Natue population, Dead Hatchling	F06	M09			1
3154	06080804	2013	Gdor Nature reserve, Nest #3	Natue population, Dead Hatchling	F07	M10	14		1
3163	06080804	2013	Gdor Nature reserve, Nest #3	Natue population, Dead Hatchling	F07	M10
3165	06080804	2013	Gdor Nature reserve, Nest #3	Natue population, Dead Hatchling	F07	M10
3166	06080804	2013	Gdor Nature reserve, Nest #3	Natue population, Dead Hatchling	F07	M10
4325	06080804	2020-06-22	Netanya, Neurim beach, Nest #23	Natue population, Dead Hatchling	F07	M34		14	2	13
4328	06080804	2020-07-05	North Sharon Coast National Park, Nest #2	Natue population, Dead Hatchling	F07	M34
4329	06080804	2020-07-05	North Sharon Coast National Park, Nest #2	Natue population, Dead Hatchling	F07	M34
3181	06080804	2014-06-07	Gdor Nature reserve, Nest #11	Natue population, Dead Hatchling	F08	M11	90		1
3187	06080804	2014-06-18	Gdor Nature reserve, Nest #11	Natue population, Dead Hatchling	F08	M11
3393	06080804	2017-05-26	Ashkelon dunes, Nest #Insitu 9	Natue population, Dead Hatchling	F08	M15		30	4
3405	06090604	2017	Palmahim, Nest #Insitu 10	Natue population, Dead Hatchling	F08	M17
3407	06080804	2017	Ashkelon, Nest #Insitu 18	Natue population, Dead Hatchling	F08	M17
3428	06080804	2017	Ashkelon, Nest #Insitu 23	Natue population, Dead Hatchling	F08	M17
4635	06080804	2021-05-24	Ashkelon dunes, Nest #2	Natue population, Dead Hatchling	F08	M55			1
4638	06080804	2021-05-24	Ashkelon dunes, Nest #2	Natue population, Dead Hatchling	F08	M55
4639	06080804	2021-05-24	Ashkelon dunes, Nest #2	Natue population, Dead Hatchling	F08	M55
4642	06080804	2021-05-24	Ashkelon dunes, Nest #2	Natue population, Dead Hatchling	F08	M55
3269	08070704	2016-06-23	Netanya, Argaman beach, Nest #23	Natue population, Dead Hatchling	F09	M12	1		1
3270	08070704	2016-06-23	Netanya, Argaman beach, Nest #23	Natue population, Dead Hatchling	F09	M12
3271	08070704	2016-06-23	Netanya, Argaman beach, Nest #23	Natue population, Dead Hatchling	F09	M12
3272	08070704	2016-06-23	Netanya, Argaman beach, Nest #23	Natue population, Dead Hatchling	F09	M12
3274	08070704	2016-06-23	Netanya, Argaman beach, Nest #23	Natue population, Dead Hatchling	F09	M12
4622	08070704	2021-06-28	Netanya, Argaman beach, Nest #55	Natue population, Dead Hatchling	F09	M52		1	2	12
4623	08070704	2021-06-28	Netanya, Argaman beach, Nest #55	Natue population, Dead Hatchling	F09	M52
4624	08070704	2021-06-28	Netanya, Argaman beach, Nest #55	Natue population, Dead Hatchling	F09	M52
4625	08070704	2021-06-28	Netanya, Argaman beach, Nest #55	Natue population, Dead Hatchling	F09	M52
4627	08070704	2021-06-28	Netanya, Argaman beach, Nest #55	Natue population, Dead Hatchling	F09	M52
4628	08070704	2021-07-10	Netanya, Argaman beach, Nest #72	Natue population, Dead Hatchling	F09	M52
3288	08070704	2016-06-23	Netanya, Argaman beach, Nest #24	Natue population, Dead Hatchling	F10	M13	69.2		1
4126	08070704	2019	Gdor Nature reserve, Nest #4	Natue population, Dead Hatchling	F10	M29			2
4128	08070704	2019	Gdor Nature reserve, Nest #4	Natue population, Dead Hatchling	F10	M29
4129	08070704	2019	Gdor Nature reserve, Nest #4	Natue population, Dead Hatchling	F10	M29
4132	08070704	2019	Gdor Nature reserve, Nest #4	Natue population, Dead Hatchling	F10	M29
4134	08070704	2019	Gdor Nature reserve, Nest #4	Natue population, Dead Hatchling	F10	M29
4135	08070704	2019	Ashkelon North Shore, Nest #26	Natue population, Dead Hatchling	F10	M29
4136	08070704	2019	Ashkelon North Shore, Nest #26	Natue population, Dead Hatchling	F10	M29
3397	06080804	2017-07-10	Netanya, Argaman beach, Nest #24	Natue population, Dead Hatchling	F11	M16	1	1	2	11
3398	06080804	2017-07-10	Netanya, Argaman beach, Nest #24	Natue population, Dead Hatchling	F11	M16
3399	06080804	2017-07-10	Netanya, Argaman beach, Nest #24	Natue population, Dead Hatchling	F11	M16
3436	06080804	2017-07-21	Netanya, Argaman beach, Nest #34	Natue population, Dead Hatchling	F11	M16
3440	06080804	2017-07-21	Netanya, Argaman beach, Nest #34	Natue population, Dead Hatchling	F11	M16
3441	06080804	2017-07-21	Netanya, Argaman beach, Nest #34	Natue population, Dead Hatchling	F11	M16
3442	06080804	2017-07-21	Netanya, Argaman beach, Nest #34	Natue population, Dead Hatchling	F11	M16
4371	06080804	2020-07-15	Netanya, Argaman beach, Nest #45	Natue population, Dead Hatchling	F11	M35			1
4372	06080804	2020-07-15	Netanya, Argaman beach, Nest #45	Natue population, Dead Hatchling	F11	M35
4375	06080804	2020-07-15	Netanya, Argaman beach, Nest #45	Natue population, Dead Hatchling	F11	M35
3410	06090604	2017-06-11	South Nitzanim dunes, Nest#4	Natue population, Dead Hatchling	F12	M18	3	3	2
3413	06090604	2017-06-11	South Nitzanim dunes, Nest#4	Natue population, Dead Hatchling	F12	M18
3416	06090604	2017-06-11	South Nitzanim dunes, Nest#4	Natue population, Dead Hatchling	F12	M18
3419	06090604	2017-06-11	South Nitzanim dunes, Nest#4	Natue population, Dead Hatchling	F12	M18
3421	06090604	2017-07-30	Ashkelon North Shore, Nest#9	Natue population, Dead Hatchling	F12	M19
3443	08070704	2017-06-24	North Sharon Coast National Park, Nest #12	Natue population, Dead Hatchling	F13	M22			1
3445	08070704	2017-06-24	North Sharon Coast National Park, Nest #12	Natue population, Dead Hatchling	F13	M22
3812	06080804	2018-05-15	Yavne beach, Nest #1	Natue population, Dead Hatchling	F14	M23	<1	<1	2	13
3817	06080804	2018-05-28	Yavne beach, Nest #4	Natue population, Dead Hatchling	F14	M23
3818	06080804	2018-05-28	Yavne beach, Nest #4	Natue population, Dead Hatchling	F14	M23
3823	06080804	2018-05-28	Yavne beach, Nest #4	Natue population, Dead Hatchling	F14	M23
3825	06080804	2018-05-28	Yavne beach, Nest #4	Natue population, Dead Hatchling	F14	M23
3826	06080804	2018-05-28	Yavne beach, Nest #4	Natue population, Dead Hatchling	F14	M23
3828	06080804	2018-05-28	Yavne beach, Nest #4	Natue population, Dead Hatchling	F14	M23
3836	06090604	2018-06-22	South Nitzanim dunes, Nest #14	Natue population, Dead Hatchling	F15	M24	3	<1	2	11
3837	06090604	2018-06-22	South Nitzanim dunes, Nest #14	Natue population, Dead Hatchling	F15	M25
3856	06090604	2018-07-03	South Nitzanim dunes, Nest #22	Natue population, Dead Hatchling	F15	M25
4621	06090604	2021-06-27	Ashkelon North Shore, Nest#18	Natue population, Dead Hatchling	F15	M51			1
3839	06080804	2018-06-25	South Nitzanim dunes, Nest#15	Natue population, Dead Hatchling	F16	M26	30.5	13.6	3	14,16
3840	06080804	2018-06-25	South Nitzanim dunes, Nest#15	Natue population, Dead Hatchling	F16	M26
3844	06080804	2018-05-25	Zikim dunes, Nest #1	Natue population, Dead Hatchling	F16	M26
3845	06080804	2018-05-25	Zikim dunes, Nest #1	Natue population, Dead Hatchling	F16	M26
3847	06080804	2018-05-25	Zikim dunes, Nest #1	Natue population, Dead Hatchling	F16	M26
3848	06080804	2018-05-25	Zikim dunes, Nest #1	Natue population, Dead Hatchling	F16	M26
3861	06080804	2018-06-09	South Nitzanim dunes, Nest#10	Natue population, Dead Hatchling	F16	M26
4611	06080804	2021-06-12	Yavne South dunes, Nest #11	Natue population, Dead Hatchling	F16	M50		16.9	4	8,14,14
4657	06080804	2021-05-21	Ashkelon North Shore, Nest#1	Natue population, Dead Hatchling	F16	M58
4659	06080804	2021-05-21	Ashkelon North Shore, Nest#1	Natue population, Dead Hatchling	F16	M58
4660	06080804	2021-05-21	Ashkelon North Shore, Nest#1	Natue population, Dead Hatchling	F16	M58
4661	06080804	2021-05-21	Ashkelon North Shore, Nest#1	Natue population, Dead Hatchling	F16	M58
4662	06080804	2021-05-21	Ashkelon North Shore, Nest#1	Natue population, Dead Hatchling	F16	M58
4663	06080804	2021-05-21	Ashkelon North Shore, Nest#1	Natue population, Dead Hatchling	F16	M58
4664	06080804	2021-05-21	Ashkelon North Shore, Nest#1	Natue population, Dead Hatchling	F16	M58
4665	06080804	2021-05-21	Ashkelon North Shore, Nest#1	Natue population, Dead Hatchling	F16	M58
4666	06080804	2021-05-21	Ashkelon North Shore, Nest#1	Natue population, Dead Hatchling	F16	M58
4667	06080804	2021-05-21	Ashkelon North Shore, Nest#1	Natue population, Dead Hatchling	F16	M58
4668	06080804	2021-05-21	Ashkelon North Shore, Nest#1	Natue population, Dead Hatchling	F16	M58
4670	06080804	2021-05-21	Ashkelon North Shore, Nest#1	Natue population, Dead Hatchling	F16	M58
4673	06080804	2021-05-21	Ashkelon North Shore, Nest#1	Natue population, Dead Hatchling	F16	M58
4674	06080804	2021-05-21	Ashkelon North Shore, Nest#1	Natue population, Dead Hatchling	F16	M58
4685	06080804	2021-05-29	Ashkelon Central Shore, Nest #4	Natue population, Dead Hatchling	F16	M50
4735	06080804	2021-06-26	Nizanim South dunes, Nest #3	Natue population, Dead Hatchling	F16	M58
4737	06080804	2021-06-26	Nizanim South dunes, Nest #3	Natue population, Dead Hatchling	F16	M58
4738	06080804	2021-06-26	Nizanim South dunes, Nest #3	Natue population, Dead Hatchling	F16	M50
4747	06080804	2021-06-26	Nizanim South dunes, Nest #3	Natue population, Dead Hatchling	F16	M58
4752	06080804	2021-06-26	Nizanim South dunes, Nest #3	Natue population, Dead Hatchling	F16	M58
4753	06080804	2021-06-26	Nizanim South dunes, Nest #3	Natue population, Dead Hatchling	F16	M58
4754	06080804	2021-06-26	Nizanim South dunes, Nest #3	Natue population, Dead Hatchling	F16	M58
3853	06080804	2018	Zikim Beach	Natue population, Dead Hatchling	F17	M27	13.6	13.6	2
3854	06080804	2018	Zikim Beach	Natue population, Dead Hatchling	F17	M27
3855	06080804	2018	Zikim Beach	Natue population, Dead Hatchling	F17	M27
3857	06080804	2018-06-29	Nizanim South dunes, Nest #19	Natue population, Dead Hatchling	F17	M27
3970	06090604	2018-05-28	Neve Yam Beach, Nest #8	Natue population, Dead Hatchling	F18	M28	7.4	7.4	3	16,17
3979	06090604	2018-06-14	Hof Galim Megadim, Nest #32	Natue population, Dead Hatchling	F18	M28
3981	06090604	2018-06-14	Hof Galim Megadim, Nest #32	Natue population, Dead Hatchling	F18	M28
3987	06090604	2018-05-12	Habonim Beach Nature Reserve, Nest #1	Natue population, Dead Hatchling	F18	M28
4236	06080804	2020-05-30	Reading port, Nest #6	Natue population, Dead Hatchling	F19	M30	46.2	46.2	3	18,18
4237	06080804	2020-05-30	Reading port, Nest #6	Natue population, Dead Hatchling	F19	M30
4238	06080804	2020-05-30	Reading port, Nest #6	Natue population, Dead Hatchling	F19	M30
4239	06080804	2020-05-30	Reading port, Nest #6	Natue population, Dead Hatchling	F19	M30
4240	06080804	2020-05-30	Reading port, Nest #6	Natue population, Dead Hatchling	F19	M30
4241	06080804	2020-05-30	Reading port, Nest #6	Natue population, Dead Hatchling	F19	M30
4244	06080804	2020-06-17	Ceasarea, the aqueduct coast, Nest #24	Natue population, Dead Hatchling	F19	M30
4245	06080804	2020-06-17	Ceasarea, the aqueduct coast, Nest #24	Natue population, Dead Hatchling	F19	M30
4246	06080804	2020-06-17	Ceasarea, the aqueduct coast, Nest #24	Natue population, Dead Hatchling	F19	M30
4247	06080804	2020-06-17	Ceasarea, the aqueduct coast, Nest #24	Natue population, Dead Hatchling	F19	M31
4248	06080804	2020-06-17	Ceasarea, the aqueduct coast, Nest #24	Natue population, Dead Hatchling	F19	M31
4251	06080804	2020-06-17	Ceasarea, the aqueduct coast, Nest #24	Natue population, Dead Hatchling	F19	M30
4254	06080804	2020-06-17	Ceasarea, the aqueduct coast, Nest #24	Natue population, Dead Hatchling	F19	M31
4256	06080804	2020-06-17	Ceasarea, the aqueduct coast, Nest #24	Natue population, Dead Hatchling	F19	M30
4270	06080804	2020-07-05	Ceasarea, the aqueduct coast, Nest #51	Natue population, Dead Hatchling	F19	M31
4272	06080804	2020-07-05	Ceasarea, the aqueduct coast, Nest #51	Natue population, Dead Hatchling	F19	M30
4274	06080804	2020-07-05	Ceasarea, the aqueduct coast, Nest #51	Natue population, Dead Hatchling	F19	M30
4275	06080804	2020-07-05	Ceasarea, the aqueduct coast, Nest #51	Natue population, Dead Hatchling	F19	M30
4262	06080804	2020-07-01	Hof Galim Megadim, Nest #47	Natue population, Dead Hatchling	F20	M32	2.2	2.2	2	11
4263	06080804	2020-07-01	Hof Galim Megadim, Nest #47	Natue population, Dead Hatchling	F20	M32
4264	06080804	2020-07-01	Hof Galim Megadim, Nest #47	Natue population, Dead Hatchling	F20	M32
4265	06080804	2020-07-01	Hof Galim Megadim, Nest #47	Natue population, Dead Hatchling	F20	M32
4266	06080804	2020-07-01	Hof Galim Megadim, Nest #47	Natue population, Dead Hatchling	F20	M32
4267	06080804	2020-07-01	Hof Galim Megadim, Nest #47	Natue population, Dead Hatchling	F20	M32
4268	06080804	2020-07-01	Hof Galim Megadim, Nest #47	Natue population, Dead Hatchling	F20	M32
4269	06080804	2020-07-01	Hof Galim Megadim, Nest #47	Natue population, Dead Hatchling	F20	M32
4282	06080904	2020-07-12	Atlit North beach, Nest #66	Natue population, Dead Hatchling	F20	M32
4283	06080904	2020-07-12	Atlit North beach, Nest #66	Natue population, Dead Hatchling	F20	M32
4284	06080904	2020-07-12	Atlit North beach, Nest #66	Natue population, Dead Hatchling	F20	M32
4285	06080904	2020-07-12	Atlit North beach, Nest #66	Natue population, Dead Hatchling	F20	M32
4287	06080904	2020-07-12	Atlit North beach, Nest #66	Natue population, Dead Hatchling	F20	M32
4304	06090604	2020-06-23	Netanya garbage dump, Nest #24	Natue population, Dead Hatchling	F21	M33	2.5	2.5	3	12,15
4305	06090604	2020-07-20	Netanya, Argaman beach, Nest #51	Natue population, Dead Hatchling	F21	M33
4306	06090604	2020-07-20	Netanya, Argaman beach, Nest #51	Natue population, Dead Hatchling	F21	M33
4307	06090604	2020-07-20	Netanya, Argaman beach, Nest #51	Natue population, Dead Hatchling	F21	M33
4311	06090604	2020-07-20	Netanya, Argaman beach, Nest #51	Natue population, Dead Hatchling	F21	M33
4313	06090604	2020-07-20	Netanya, Argaman beach, Nest #51	Natue population, Dead Hatchling	F21	M33
4315	06090604	2020-07-20	Netanya, Argaman beach, Nest #51	Natue population, Dead Hatchling	F21	M33
4316	06090604	2020-07-20	Netanya, Argaman beach, Nest #51	Natue population, Dead Hatchling	F21	M33
4317	06090604	2020-07-20	Netanya, Argaman beach, Nest #51	Natue population, Dead Hatchling	F21	M33
4318	06090604	2020-07-20	Netanya, Argaman beach, Nest #51	Natue population, Dead Hatchling	F21	M33
4319	06090604	2020-07-20	Netanya, Argaman beach, Nest #51	Natue population, Dead Hatchling	F21	M33
4320	06090604	2020-07-20	Netanya, Argaman beach, Nest #51	Natue population, Dead Hatchling	F21	M33
4321	06090604	2020-07-20	Netanya, Argaman beach, Nest #51	Natue population, Dead Hatchling	F21	M33
4322	06090604	2020-07-20	Netanya, Argaman beach, Nest #51	Natue population, Dead Hatchling	F21	M33
4413	06090604	2020-07-05	Netanya garbage dump, Nest #36	Natue population, Dead Hatchling	F21	M33
4414	06090604	2020-07-05	Netanya garbage dump, Nest #36	Natue population, Dead Hatchling	F21	M33
4415	06090604	2020-07-05	Netanya garbage dump, Nest #36	Natue population, Dead Hatchling	F21	M33
4417	06090604	2020-07-05	Netanya garbage dump, Nest #36	Natue population, Dead Hatchling	F21	M33
4418	06090604	2020-07-05	Netanya garbage dump, Nest #36	Natue population, Dead Hatchling	F21	M33
4422	06090604	2020-07-05	Netanya garbage dump, Nest #36	Natue population, Dead Hatchling	F21	M33
4423	06090604	2020-07-05	Netanya garbage dump, Nest #36	Natue population, Dead Hatchling	F21	M33
4424	06090604	2020-07-05	Netanya garbage dump, Nest #36	Natue population, Dead Hatchling	F21	M33
4384	08070704	2020-07-07	South Nitzanim dunes, Nest #32	Natue population, Dead Hatchling	F22	M36			1
4385	08070704	2020-07-07	South Nitzanim dunes, Nest #32	Natue population, Dead Hatchling	F22	M36
4387	06080804	2020-05-25	South Nitzanim dunes, Nest #2	Natue population, Dead Hatchling	F23	M37	12.6	12.6	2	21
4388	06080804	2020-05-25	South Nitzanim dunes, Nest #2	Natue population, Dead Hatchling	F23	M37
4390	06080804	2020-05-25	South Nitzanim dunes, Nest #2	Natue population, Dead Hatchling	F23	M37
4409	06080804	2020-06-15	Zikim Beach, Nest #6	Natue population, Dead Hatchling	F23	M37
4410	06080804	2020-06-15	Zikim Beach, Nest #6	Natue population, Dead Hatchling	F23	M37
4411	06080804	2020-06-15	Zikim Beach, Nest #6	Natue population, Dead Hatchling	F23	M37
4391	06080804	2020-07-03	Ashkelon North Shore, Nest #29	Natue population, Dead Hatchling	F24	M38			1
4392	06080804	2020-07-03	Ashkelon North Shore, Nest #29	Natue population, Dead Hatchling	F24	M38
4393	06080804	2020-07-03	Ashkelon North Shore, Nest #29	Natue population, Dead Hatchling	F24	M38
4395	06080804	2020-07-03	Ashkelon North Shore, Nest #29	Natue population, Dead Hatchling	F24	M39
4396	06080804	2020-07-03	Ashkelon North Shore, Nest #29	Natue population, Dead Hatchling	F24	M38
4398	06080804	2020-07-05	Ashkelon Central Shore, Nest #30	Natue population, Dead Hatchling	F25	M40	1.7	1.7	2	22
4406	06080804	2020-06-13	Ashkelon port, Nest #4	Natue population, Dead Hatchling	F25	M45
4403	06080804	2020-07-08	Ashkelon dunes, Nest #15	Natue population, Dead Hatchling	F26	M42			1
4404	08070704	2020-07-04	Zikim dunes, Nest #13	Natue population, Dead Hatchling	F27	M43	1	1	2	11
4405	08070704	2020-07-04	Zikim dunes, Nest #13	Natue population, Dead Hatchling	F27	M44
4407	08070704	2020-07-15	Zikim dunes, Nest #18	Natue population, Dead Hatchling	F27	M44
4501	08070804	2020-06-29	Betzet , Nest #40	Natue population, Dead Hatchling	F28	M46			1
4506	06080904	2020-06-10	Betzet , Nest #40	Natue population, Dead Hatchling	F29	M47			1
4507	06080904	2020-06-10	Betzet 13	Natue population, Dead Hatchling	F29	M47
4541	06080804	2021-05-30	Habonim Beach Nature Reserve, Nest #17	Natue population, Dead Hatchling	F30	M48			1
4549	06080804	2021-05-30	Habonim Beach Nature Reserve, Nest #17	Natue population, Dead Hatchling	F30	M48
4550	06080804	2021-05-30	Habonim Beach Nature Reserve, Nest #17	Natue population, Dead Hatchling	F30	M48
4552	06080804	2021-05-30	Habonim Beach Nature Reserve, Nest #17	Natue population, Dead Hatchling	F30	M28
4555	06080804	2021-05-30	Habonim Beach Nature Reserve, Nest #17	Natue population, Dead Hatchling	F30	M28
4562	06080804	2021-05-30	Habonim Beach Nature Reserve, Nest #17	Natue population, Dead Hatchling	F30	M28
4542	06080804	2021-05-30	Habonim Beach Nature Reserve, Nest #18	Natue population, Dead Hatchling	F31	M49			1
4543	06080804	2021-05-30	Habonim Beach Nature Reserve, Nest #18	Natue population, Dead Hatchling	F31	M49
4545	06080804	2021-05-30	Habonim Beach Nature Reserve, Nest #18	Natue population, Dead Hatchling	F31	M49
4630	06080804	2021-07-21	Nahal Poleg, Nest #88	Natue population, Dead Hatchling	F33	M53	63.1	63.1	3	10,11
4633	06080804	2021-07-31	Netanya, Argaman beach, Nest #92	Natue population, Dead Hatchling	F33	M53
4693	06080804	2021-07-10	Ashdod , Nest #28	Natue population, Dead Hatchling	F33	M53
4634	06080804	2021	Gdor nature reserve	Natue population, Dead Hatchling	F34	M54	3.2	3.2	2
4652	06080804	2021-06-22	Alexander River National Park, Nest #47	Natue population, Dead Hatchling	F34	M54
4653	06080804	2021-06-22	Alexander River National Park, Nest #47	Natue population, Dead Hatchling	F34	M54
4654	06080804	2021-06-22	Alexander River National Park, Nest #47	Natue population, Dead Hatchling	F34	M54
4655	06080804	2021-06-22	Alexander River National Park, Nest #47	Natue population, Dead Hatchling	F34	M54
4656	06080804	2021-06-22	Alexander River National Park, Nest #47	Natue population, Dead Hatchling	F34	M54
4643	06080804	2021-05-22	Ashkelon dunes, Nest #4	Natue population, Dead Hatchling	F35	M56			1
4644	06080804	2021-05-22	Ashkelon dunes, Nest #4	Natue population, Dead Hatchling	F35	M57
4677	08070704	2021-07-01	Betzet, Nest #44	Natue population, Dead Hatchling	F36	M59	5.6	5.6	3	22,14
4679	08070704	2021-07-23	Nahariyya north, Nest #57	Natue population, Dead Hatchling	F36	M59
4680	08070704	2021-07-23	Nahariyya north, Nest #57	Natue population, Dead Hatchling	F36	M59
4682	08070704	2021-08-06	Nahariyya north, Nest #59	Natue population, Dead Hatchling	F36	M59
4683	08070704	2021-08-06	Nahariyya north, Nest #59	Natue population, Dead Hatchling	F36	M59
4230	06080904	2020	Rescue Center, Nest #2	Captive breeding, Dead Hatchling	YT13†	YT09†
4231	06080904	2020	Rescue Center, Nest #2	Captive breeding, Dead Hatchling	YT13†	YT09†
4235	06080904	2020	Rescue Center, Nest #2	Captive breeding, Dead Hatchling	YT13†	YT09†
4139	06080904	2020	Rescue Center, Nest #1	Captive breeding, Dead Hatchling	YT21†	YT10†
4140	06080904	2020	Rescue Center, Nest #1	Captive breeding, Dead Hatchling	YT21†	YT10†
4141	06080904	2020	Rescue Center, Nest #1	Captive breeding, Dead Hatchling	YT21†	YT10†
4143	06080904	2020	Rescue Center, Nest #1	Captive breeding, Dead Hatchling	YT21†	YT10†
4144	06080904	2020	Rescue Center, Nest #1	Captive breeding, Dead Hatchling	YT21†	YT10†
4145	06080904	2020	Rescue Center, Nest #1	Captive breeding, Dead Hatchling	YT21†	YT10†
4147	06080904	2020	Rescue Center, Nest #1	Captive breeding, Dead Hatchling	YT21†	YT10†
4149	06080904	2020	Rescue Center, Nest #1	Captive breeding, Dead Hatchling	YT21†	YT10†
4151	06080904	2020	Rescue Center, Nest #1	Captive breeding, Dead Hatchling	YT21†	YT10†
4152	06080904	2020	Rescue Center, Nest #1	Captive breeding, Dead Hatchling	YT21†	YT10†
4153	06080904	2020	Rescue Center, Nest #1	Captive breeding, Dead Hatchling	YT21†	YT10†
4155	06080904	2020	Rescue Center, Nest #1	Captive breeding, Dead Hatchling	YT21†	YT10†
4156	06080904	2020	Rescue Center, Nest #1	Captive breeding, Dead Hatchling	YT21†	YT10†
4157	06080904	2020	Rescue Center, Nest #1	Captive breeding, Dead Hatchling	YT21†	YT10†
4159	06080904	2020	Rescue Center, Nest #1	Captive breeding, Dead Hatchling	YT21†	YT10†
182	08070704		-	Adult Nesting ( F3)	-	-
1655	06080704		-	Adult Stranded	-	-
2980	06080804		-	Adult Stranded	-	-
3261	07070704		-	Adult Stranded	-	-
3300	06090804		-	Adult Stranded	-	-
3762	07080504		-	Adult Stranded	-	-
3875	06080604		-	Adult Stranded	-	-
3963	070110504		-	Adult Stranded	-	-
4069	06080504		-	Adult Stranded	-	-
4086	06090604		-	Adult Stranded	-	-
						Min	1	1	1	8
						Max	90	63.1	4	23
† Known mother and father from the breeding stock

## Sheet: Table S2
Table S2:
Mediterranean mtDNA haplotypes and the locations where they were found.
Haplotype	Israeli nests	Israeli stranded	Türkiye & Cyprus
5-7-6-4		+	+
5-8-5-4	+	+	+
5-8-5-5			+
5-8-6-4		+	+
5–8–7‐4		+
5-8-8-4	+	+	+
5-9-5-4			+
5-9-6-4	+		+
6-7-5-4		+	+
6-7-6-4		+	+
6-7-7-4	+		+
6–8–10‐4		+
6-8-5-4	+	+	+
6-8-5-5		+	+
6-8-6-4	+	+	+
6-8-6-6-4	+
6-8-7-4	+	+	+
6-8-7-5			+
6-8-8-4	+	+	+
6-8-9-4	+	+	+
6-9-6-4	+	+	+
6-9-7-4			+
6-9-8-4	+	+	+
6-10-5-5		+	+
6-10-6-4			+
6-11-5-4			+
7-7-5-4			+
7-7-6-4	+	+	+
7-7-7-4	+	+	+
7–7–8‐4	+	+
7-8-5-4	+	+	+
7-8-6-4		+	+
7-8-7-4		+	+
7-8-8-4		+	+
7-8-9-4			+
7-9-6-4		+	+
7-9-7-4	+		+
7–10–5‐4		+
7-10-6-4			+
7-11-5-4		+	+
7-11-6-4			+
8-6-6-4			+
8-7-6-4	+	+	+
8-7-7-4	+	+	+
8–7–8‐4	+
8–8–5‐4		+
8–8–7‐4		+
8-8-8-4	+		+
8-9-6-4			+
9-7-7-4			+
50	21	31	42

## Sheet: Table S3
Table S3:
Number of reads per sample after each filter step.
ID	# reads after demultiplexing	# reads after PCR duplicate filter	# reads after merging	# reads after quality filter	# reads after check restriction sites	# reads after filtering 3 enzymes	mean_cov	overall alignment rate %	missing snp	hetrozygozity %
182	6548202	5975620	5684358	5356687	2751731	2657683	59.712	99.07	1748	0.217814
1112	2984353	2698405	2519352	2372256	1549797	1525812	47.901	99.13	213	0.212781
1113	5453174	4945167	4630621	4321928	2432695	2310122	66.062	98.73	2051	0.207368
1302	2629948	2374714	2274546	2148110	1266628	1252867	36.774	98.9	82	0.217266
1303	5088577	4650716	4438222	4169469	2801075	2773950	68.982	98.79	1740	0.212072
1304	5731570	5240739	5061790	4760865	2764179	2736658	71.316	98.86	1288	0.210245
1309	2829948	2722535	2634698	2483259	1607415	1595590	39.225	98.12	22	0.211602
1312	2215362	2130933	2069868	1941047	1405067	1392514	35.011	98.01	36	0.208005
3069	3720819	3430172	3336714	3112233	1924065	1900631	54.633	98.59	241	0.210857
3114	2440995	2205722	2129818	1998878	1304450	1294943	41.728	98.46	299	0.213415
3116	4255404	4059706	3944374	3698105	2901535	2874852	42.366	96.76	2990	0.216981
3154	2643181	2383807	2301956	2153866	1411793	1398670	43.261	98.7	235	0.212696
3165	8030498	5782114	5596952	5173415	2874169	2851900	22.269	21.55	2748	0.208213
3166	4208554	4018109	3912581	3671229	2747092	2724701	51.946	98.17	2116	0.214145
3181	13454247	6394683	6323836	5635860	2081808	2008660	73.529	93.51	1303	0.188614
3187	10361992	9334315	8997800	8413879	2281658	2160746	52.455	96.55	549	0.216674
3269	3706447	1852776	1825198	1636773	575505	569120	41.078	98.4	1797	0.150101
3270	9974559	6655714	6470107	5934725	3538254	3494512	84.845	84.77	3098	0.207561
3271	5828392	3935440	3816909	3531797	2406582	2379947	66.091	96.99	1115	0.205369
3272	7939688	3932210	3881180	3533287	1042719	1035856	33.654	43.35	2855	0.129205
3274	24283974	10473500	10420740	9284388	2495773	2481452	34.691	38.37	1235	0.153385
3288	8094720	5466958	5279644	4856282	2944509	2895539	52.145	98.97	2487	0.211346
3294	7378245	3545893	3502201	3130285	1401250	1357615	59.1	98.72	657	0.171798
3393	3334084	3188466	3111258	2904162	2159783	2143116	40.852	98.12	366	0.218246
3397	3929165	3763361	3662742	3417760	2133773	2115914	23.188	98.37	312	0.216549
3398	3274749	3122831	3002494	2824181	2106261	2085675	37.798	96.49	296	0.211708
3399	3500974	3339842	3219926	3029855	2252361	2234295	40.742	98.04	787	0.215103
3407	4550526	4100226	3899180	3662051	2366592	2331341	66.031	89.91	483	0.217115
3410	2128402	2028231	1951242	1861063	1691017	1678868	33.719	98.26	24	0.213201
3413	1539538	1481021	1434319	1362003	1039371	1031577	24.191	98.67	41	0.21032
3416	2466860	2351681	2242258	2123584	1811188	1799421	37.247	97.97	25	0.212757
3419	3517611	3348506	3213775	3059753	2071693	2053741	41.526	97.6	188	0.21552
3425	987748	950727	926040	872581	644547	638666	19.12	97.69	251	0.215313
3426	661109	637071	621432	585236	380549	377765	12.127	98.48	1612	0.207981
3428	10993845	7720927	7417429	6848022	2972866	2944687	85.116	83.29	1906	0.210628
3436	8570049	6030405	5214786	4860469	2911594	2870767	51.996	46.73	134	0.201147
3440	3070117	2935459	2859021	2671198	2199913	2179847	39.288	98.25	410	0.214043
3441	2345687	2111806	1955183	1831051	1297444	1288327	31.923	81.22	176	0.211906
3442	2640031	2518927	2437975	2293990	1974419	1959700	39.779	97.95	134	0.218448
3443	1038463	999105	968243	908620	632551	627243	18.732	97.61	202	0.210205
3447	1446253	1392238	1365309	1285458	751018	744116	21.634	97.83	188	0.212739
3812	3787393	3606828	3466598	3251911	2251590	2232476	15.375	92.39	201	0.215817
3817	2433554	2322462	2242387	2088838	1739282	1719708	36.954	97.1	124	0.213689
3818	3737856	3588576	3532152	3305353	2034289	2017647	35.237	97.69	184	0.215543
3823	3721949	3344210	3077374	2897617	1953333	1931369	40.921	73.53	181	0.207713
3825	4665647	4230475	4029996	3776136	2202746	2181215	43.403	73.38	316	0.214106
3826	3971148	3852809	3735249	3521254	1552910	1541700	52.433	97.27	59	0.218098
3828	7325935	5030970	4178323	3887862	2634191	2606669	10.1353	8.38	7612	0.13997
3836	4590123	4440032	4272506	4013215	2216072	2198495	45.14	98.23	340	0.220961
3837	4286473	4148877	4010503	3765744	1871996	1857331	47.316	98.03	82	0.217197
3839	4316567	4189130	4035064	3807402	1398215	1386138	40.194	98.09	121	0.208485
3840	3349648	3248794	3126625	2942676	1246905	1236002	38.477	97.13	118	0.207366
3844	8110471	5679045	5455425	5092015	2988096	2965453	30.934	21.57	5127	0.15632
3845	3680786	3569820	3438762	3242724	1164890	1156242	34.066	96.87	68	0.215852
3847	2239959	2176336	2061284	1945513	647831	641777	23.463	67.59	4471	0.209085
3853	3039931	2950724	2826649	2671004	1054376	1045966	38.401	98.1	77	0.220118
3854	2376964	2305804	2221094	2091992	951652	944511	34.218	98	66	0.219657
3855	2461447	2390419	2308147	2179781	960082	951601	36.932	98.21	91	0.21997
3856	1706289	1559526	1464561	1368421	924210	917420	28.22	98.41	501	0.217581
3857	6628263	5755527	5484951	5186417	2218203	2202845	25.8355	38.38	1923	0.225461
3861	3223370	3127255	3006814	2844685	1080405	1071286	35.622	97.84	86	0.217262
3970	3652811	3541907	3457564	3229393	1577253	1565787	46.167	98.42	37	0.216276
3979	5104360	4938583	4757155	4462352	1972291	1948136	37.799	95.52	137	0.217198
3981	3809108	3683500	3495968	3281331	1788643	1774284	40.205	93.24	133	0.220269
3987	3522924	3406312	3284475	3092362	1600703	1588526	39.333	98.3	18	0.216812
4126	2765605	2521717	2392996	2243716	1444520	1432593	42.506	98.03	55	0.210624
4128	7833811	7008276	6222791	5819328	2748401	2728551	23.52	41.25	529	0.218054
4129	3075901	2933604	2855993	2675185	2179523	2163107	43.323	98.19	234	0.209763
4132	3492650	3331090	3204517	3006234	2316305	2297316	38.936	93.78	273	0.214026
4134	2044348	1954855	1900576	1775028	1407993	1397617	29.587	97.38	55	0.215082
4135	3714633	3540065	3333157	3130626	2040260	2018366	20.566	94.04	93	0.217284
4136	3095049	2951784	2840769	2665515	2078429	2061597	37.068	97.2	96	0.214758
4236	4023832	3657197	3518675	3318012	2209372	2191467	56.52	98.8	225	0.2159
4237	3468477	3161784	3057224	2883057	1719714	1705300	53.928	98.26	78	0.219802
4238	2912867	2668263	2616481	2458787	1568809	1554371	47.807	98.29	67	0.21792
4239	3411461	3307771	3125084	2951148	1240471	1230622	41.886	98.11	40	0.220865
4240	2590575	2512639	2381324	2239792	986671	977983	31.984	97.22	72	0.216029
4241	3975640	3855173	3676550	3476030	1274824	1261159	30.02	95.56	59	0.21651
4244	4781335	4590727	4437551	4166285	2520876	2481479	44.494	97.33	509	0.216008
4245	3681069	3540771	3413595	3205569	2011718	1995472	37.334	97.9	44	0.220056
4246	3144611	3029771	2957378	2766665	1714815	1700957	29.547	98.2	37	0.220454
4247	3166656	3041322	2937310	2758767	1636219	1610473	31.293	96.45	100	0.220244
4248	3739490	3484896	3332347	3106923	1390903	1326771	42.345	90.98	860	0.212556
4251	3026087	2907261	2742071	2582402	1744474	1730161	32.032	97.77	20	0.217132
4254	3241734	3116345	2939189	2771002	1757483	1741252	25.484	97.23	12	0.21965
4256	4743075	4285571	4008949	3774721	2198012	2164019	39.021	82.03	286	0.213663
4262	2683088	2437972	2316424	2173610	1416056	1402999	38.236	97.25	169	0.217422
4263	3419401	3277932	2985877	2801186	1777244	1745515	22.326	82.59	128	0.21267
4264	5060760	4574423	4244714	3998785	2252429	2195092	40.365	91.6	289	0.215215
4265	2398024	2305550	2211105	2080809	1487346	1468083	35.453	97.85	10	0.212948
4266	3339935	3209186	3054963	2882606	1813272	1794231	30.764	97.33	17	0.215765
4267	3280868	3149554	2934683	2757000	1757402	1727056	30.325	95.38	48	0.210567
4268	2208933	2125856	2030360	1893660	1281206	1267682	28.202	97.72	20	0.210915
4269	5434287	5018705	4678952	4389970	2279368	2247067	48.75	96.2	301	0.214315
4270	7288123	6520708	5149499	4817973	1826696	1749939	16.263	24.4	5619	0.215894
4272	4422279	4095855	3872302	3634454	1692543	1665806	40.749	81.71	419	0.208916
4274	3371460	3236292	3111339	2928633	1714604	1698831	28.434	96.64	16	0.217718
4282	6135197	5381642	4978510	4655131	994746	864975	43.788	98.09	7768	0.208696
4283	4854355	4431077	3928136	3628334	879607	795922	18.388	67.83	8910	0.209404
4284	3608835	3505751	3376676	3159424	1625610	1609964	33.301	97.37	33	0.2125
4285	3793854	3658943	3535433	3333126	1891239	1865897	30.922	97.53	22	0.213885
4287	6884280	6367947	5747884	5455905	1888242	1877604	19.5482	33.72	4220	0.228963
4304	3790730	3662806	3489058	3271711	1726941	1711603	37.307	93.33	31	0.220511
4305	3313794	3211925	2952260	2770957	1288101	1275877	21.197	83.17	97	0.223661
4306	3524241	3405813	3265455	3074458	1470312	1441054	35.706	96.56	6	0.216406
4307	6674022	6030925	5632024	5335207	2954066	2849069	33.82	68.78	204	0.217667
4311	9795309	8621702	8033305	7584212	4020201	3856702	65.965	66.83	640	0.213322
4313	12516416	9185689	8637878	8021598	2582551	2499661	48.75	52.67	503	0.204762
4315	8835711	7914339	7587593	7121019	3764976	3589580	74.556	91.26	2589	0.213792
4316	12243344	8648561	8004406	7431535	3246657	3136098	79.714	76.92	731	0.211981
4317	4752843	4588898	4217651	3966587	1908236	1875718	30.642	88.4	23	0.212244
4318	8429836	5984078	5496282	5121571	2997370	2829701	85.503	86.3	1210	0.204975
4319	6572643	5711611	5374610	5078269	1594153	1519581	11.9362	23.18	6057	0.209971
4320	12403026	8746061	8274306	7682539	3300673	3185816	33.2	26.36	1042	0.199502
4321	10952658	7750617	7335949	6862101	2967513	2947014	18.265	14.59	3658	0.177893
4322	5497925	3844130	3632567	3406243	1633381	1603812	17.975	25.64	4383	0.201431
4325	2899597	2788273	2521567	2366097	1408120	1390039	21.648	91.87	97	0.213905
4328	3974308	3821397	3613124	3386702	2050120	2029199	32.336	96.18	76	0.214063
4329	4045509	3909422	3696177	3452691	1880808	1863560	16.883	90.16	40	0.212554
4371	3153757	3033042	2827710	2666979	1670177	1653942	25.58	96.61	35	0.216039
4372	4157857	3698932	3324423	3147429	2262220	2240041	24.044	96.56	201	0.213896
4375	4284213	3816865	3460501	3286716	2149904	2125292	21.108	97.76	402	0.217848
4384	3575188	3407717	3278995	3088560	2140403	2106093	32.523	95.83	119	0.218091
4385	3536518	3226776	3073466	2893211	1833436	1815363	57.314	97.73	108	0.213771
4387	5386394	4814497	4526150	4301044	2914360	2831969	35.401	84.3	567	0.212793
4388	3179798	3060231	2963229	2771518	1763213	1741199	25.453	92.46	60	0.216688
4390	2000920	1785080	1658000	1575960	1251988	1242048	25.092	95.34	358	0.211666
4391	4323705	3838386	3537099	3355745	2632847	2585504	28.563	79.98	192	0.211334
4392	3042184	2714010	2529559	2405854	2083697	2067931	34.751	97.98	137	0.212516
4393	3976077	3635848	3466329	3286718	2580600	2550600	51.542	99.01	782	0.218007
4395	5243161	4659079	4128513	3914294	2854267	2816155	30.458	91.73	610	0.21526
4396	4433223	3963284	3736025	3524383	2835511	2805527	61.166	98.69	1238	0.220627
4398	6780957	6036069	5850367	5575027	3614233	3447059	46.09	94.17	2699	0.207606
4399	5767558	5153163	4966698	4661163	3421533	3385454	89.302	97.94	3630	0.207597
4402	7141430	6091529	5590978	5273762	2970540	2915843	19.317	23.19	1384	0.219545
4403	5370792	4826764	4691720	4395954	2948219	2792705	68.162	98.28	2126	0.210818
4404	2881018	2752744	2643239	2473030	1973613	1955797	31.455	97.28	41	0.221127
4405	4765212	4342853	4034605	3805719	2187381	2162668	38.789	95.17	389	0.212862
4406	5576324	4945852	4326437	4075456	2694538	2650067	40.749	60.97	106	0.207831
4407	3009141	2867433	2719804	2564616	2060726	2041485	29.49	97.37	62	0.219487
4409	3142085	3023287	2860383	2694285	1912650	1894276	32.041	97.44	36	0.220341
4410	2512315	2417874	2331211	2194202	1469391	1452647	35.391	97.96	13	0.219651
4411	2833893	2725182	2522925	2372659	1587016	1572603	25.571	96.08	18	0.21174
4413	2007742	1933471	1811282	1699133	697510	688778	10.1892	46.39	5955	0.227038
4414	4652355	4489327	4255318	4016340	1913447	1891906	29.811	96.65	46	0.214302
4415	5414752	5194879	4904225	4628319	3055447	3018887	41.878	95.79	2059	0.221176
4417	2643004	2353551	2006770	1886455	1159350	1144926	31.114	87.15	2234	0.217292
4418	5342270	5130263	4854529	4588187	2691109	2659510	41.702	96.51	759	0.213159
4422	3404860	3033835	2641319	2459858	1637694	1610752	24.664	87.16	841	0.217798
4423	7808201	7072399	6703640	6301764	3439215	3403479	17.443	96.25	1810	0.214274
4424	25313597	14967827	14492911	12879094	2546649	2528931	16.287	18.87	3890	0.203702
4501	6203485	5785612	5263195	4982114	2008318	1990549	41.93	98.01	176	0.218796
4506	3185405	3059799	2972432	2795401	1828588	1809139	36.473	97.92	16	0.219979
4507	3797900	3656196	3558196	3359996	2193764	2174663	36.568	96.41	77	0.218259
4541	6803934	6335044	5848169	5530576	2346012	2313679	72.696	96.48	404	0.217825
4542	3500016	3127158	2940099	2764628	1970300	1953312	50.478	98.44	159	0.21126
4543	4964664	4457650	4210212	3942195	2986354	2957897	39.97	97.71	2307	0.214183
4545	2927220	2813823	2524488	2364628	1565323	1548130	17.135	95.07	33	0.212969
4549	6075317	5416325	4576401	4302210	3045546	3018348	14.852	91.17	1069	0.216934
4550	3602326	3463184	3263256	3074138	1739403	1718813	28.397	93.02	19	0.218872
4552	5579174	4968609	4373635	4122797	2817826	2789605	40.409	97.54	947	0.216625
4555	3032196	2070335	1575747	1443510	802120	791955	20.096	82.21	2480	0.192253
4562	6687273	6241774	5958934	5634700	1932389	1886582	83.264	98.36	160	0.220328
4611	2215021	2125882	2051652	1930186	1458987	1447466	35.211	97.91	69	0.217409
4621	3355860	3233954	3175720	2979233	1764043	1740561	38.517	97.78	51	0.218221
4622	3362303	3205824	3108326	2926146	2021579	1968001	39.72	97.12	164	0.21357
4623	3130372	2856680	2723840	2553477	1716351	1685839	54.049	98.52	28	0.216993
4624	2874069	2739753	2629694	2467042	1763863	1708278	33.034	96.95	37	0.21413
4625	2104127	2007503	1941033	1807812	1464830	1446580	31.732	97.37	19	0.213985
4627	3426753	3277221	3209391	3015194	1990191	1966054	35.013	98.06	51	0.221042
4628	3839189	3653495	3487602	3317182	2754492	2734040	36.917	97.86	1782	0.216142
4630	2815085	2513261	2381552	2236349	1678277	1662430	42.914	98.77	43	0.210087
4633	3566967	3424690	3321530	3126248	2040082	2002921	45.571	98.24	111	0.215117
4634	3275621	3143451	3038522	2855838	1980943	1966817	44.081	98.08	43	0.215186
4635	4587988	4099112	3890066	3630732	2740585	2647561	74.596	98.45	1617	0.219263
4638	6185369	5549217	5253938	4935432	2749791	2668585	64.512	87.64	848	0.217961
4639	1607649	1543759	1497691	1408714	870672	863569	22.967	98.06	79	0.211372
4642	2753705	2648021	2540189	2392011	1684430	1661281	40.328	98.22	55	0.216473
4643	3363492	3235695	3064241	2887139	1838447	1824232	27.447	98.04	23	0.217268
4644	2431481	2332306	2238273	2104527	1628627	1615396	35.176	96.24	15	0.220405
4652	2686768	2587709	2497860	2352109	1813406	1801671	37.655	98.07	23	0.215689
4653	6348447	5784972	5539955	5182833	3117487	3079454	64.842	93.63	2054	0.209312
4654	2809899	2696516	2599972	2449412	1687345	1668695	39.075	98.25	866	0.20823
4655	1937107	1298058	1219577	1106609	633461	624172	22.267	85.95	5949	0.143805
4656	2892961	2774638	2641215	2481194	1657276	1638964	33.257	97.53	226	0.216928
4657	5166789	4736451	4576663	4316286	2458415	2418038	81.162	98.99	815	0.217017
4659	2821309	2560785	2431880	2282336	734030	693790	15.552	39.69	8754	0.167842
4660	8561294	7790588	7050078	6590164	2782558	2732894	48.266	96.37	1461	0.216571
4661	6010937	5474826	5177993	4816112	2328118	2283988	36.531	97.94	2221	0.208178
4662	6274579	5719938	5373684	4982069	2352166	2312247	31.542	97.55	2238	0.214346
4663	5649080	5139198	4849989	4510226	2764052	2726264	29.35	96.73	2239	0.215075
4664	4892675	4459131	4256793	4000862	2580217	2554104	53.701	97.78	1433	0.21322
4665	6519860	5964144	5665439	5283308	2593433	2549261	61.072	98.46	1894	0.211801
4666	6291006	5737202	5459883	5088521	2689988	2654297	55.837	98.41	1825	0.216322
4667	5533768	5053550	4785716	4476515	1869492	1746220	44.881	79.11	1872	0.207813
4668	2565774	2463800	2363345	2205497	1471699	1430503	33.468	96.77	2028	0.209485
4670	3565247	3419295	3314801	3112566	1555993	1512041	32.87	97.04	1201	0.207359
4673	6545532	5971639	5775744	5425113	2721490	2671616	89.408	98.67	2891	0.210087
4674	7830596	7096373	6837170	6406353	3569928	3469049	89.891	94.24	2628	0.216638
4677	3140326	2989646	2848124	2704300	2110510	2089393	38.716	98.03	118	0.217153
4680	2916049	2781397	2482321	2348271	1675886	1635587	20.559	87.88	124	0.213178
4682	2477476	2359667	2235094	2129995	1650890	1638079	30.181	97.45	33	0.215157
4683	1593851	1516195	1447774	1375411	1178837	1167668	23.654	96.64	17	0.213356
4685	4454607	4041141	3866777	3646367	2299835	2270651	61.835	98.72	546	0.213603
4686	3602647	3462513	3328958	3130066	2144913	2121746	47.449	98.07	147	0.219309
4693	3992379	3848980	3750832	3524361	2132753	2077686	50.092	97.89	224	0.214659
4737	2086810	2007818	1938224	1808201	658582	632701	19.721	98.1	3369	0.203107
4738	5945769	5406527	4948991	4608992	2010559	1950417	44.753	97.46	2006	0.210318
4747	6979785	6321140	6070073	5628959	2814174	2727478	73.204	98.6	4658	0.207008
4754	3459972	3330344	3219352	3026259	1872878	1823613	44.8	97.9	298	0.216725
YT01	354833	2712488	2712488	2139244	1844096	1844096	45.083	98.99	412	0.211374
YT02	336204	2530860	2530860	1955981	1574489	1574489	38.627	98.77	373	0.215164
YT03	223486	1862317	1862317	1470184	1154663	1154663	28.439	98.76	408	0.21157
YT04	285369	2559365	2559365	2075155	1540516	1540516	37.616	98.85	425	0.213371
YT05	224110	1752199	1752199	1375243	1144874	1144874	28.713	98.78	431	0.21294
YT06	362081	2949906	2949906	2337484	1888334	1888334	45.344	98.9	391	0.21194
YT07	247564	2093949	2093949	1673116	1415173	1415173	35.272	99.07	404	0.214645
YT08	184620	1477419	1477419	1149389	923797	923797	23.8	98.82	450	0.210462
YT09	163575	1493846	1493846	1192908	995209	995209	25.226	98.72	465	0.211447
YT10	229927	2184964	2184964	1780237	1324612	1324612	32.657	98.82	419	0.217022
YT11	198620	1589519	1589519	1238138	1020025	1020025	26.123	98.67	464	0.215133
YT12	203969	1672660	1672660	1315787	985749	985749	25.084	98.82	510	0.217422
YT13	332987	2651848	2651848	2074996	1757926	1757926	43.211	98.96	417	0.217605
YT14	491408	3712704	3712704	2823390	2280277	2280277	53.923	98.63	469	0.214813
YT15	335254	2759196	2759196	2146082	1684296	1684296	40.835	99.02	396	0.215299
YT16	201887	1774284	1774284	1414298	1034272	1034272	26.444	99.02	416	0.219716
YT17	207078	1569790	1569790	1322284	988519	988519	25.582	98.74	463	0.214008
YT18	395682	3143553	3143553	2440813	1961745	1961745	46.95	98.78	459	0.212572
YT19	365356	2617237	2617237	2049506	1713170	1713170	42.129	98.74	404	0.214329
YT20	220980	1495932	1495932	1135134	889195	889195	23.275	98.87	495	0.210374
YT21	335408	2764024	2764024	2190901	1746016	1746016	42.349	98.87	393	0.211667
YT22	244346	2097798	2097798	1694017	1249118	1249118	31.631	99.01	463	0.213219
2980	172094	1222469	1222469	945905	788304	788304	20.532	98.69	493	0.212348
1655	3315711	3315711	3165085	3036447	2977097	2939995	79.273	98.89	4539	0.216543
3261	4088710	4088710	3910174	3745446	3615231	3590303	94.853	99	7504	0.213187
3300	3712996	3712996	3544932	3405573	3209534	3174493	86.06	98.66	7505	0.21838
3762	3690897	3690897	3499586	3353607	3173140	3144549	84.505	98.84	6283	0.224017
3875	3552471	3552471	3408256	3268211	2701418	2678375	71.477	98.95	1717	0.219989
3963	4611432	4611432	4413264	4220602	4030344	3990266	103.192	98.82	8584	0.21709
4069	3917785	3917785	3711317	3575596	3267658	3220040	85.075	98.81	6319	0.218378
4086	4097548	4097548	3899709	3745589	3465124	3436734	91.047	98.95	7905	0.217401
4139	3773875	3773875	3580397	3430582	3227111	3190987	88.291	98.88	2795	0.209529
4140	3874121	3874121	3691808	3554569	3273490	3242798	88.746	98.83	2949	0.216311
4141	3583769	3583769	3377272	3250022	2995018	2973295	76.91	98.69	1168	0.20971
4143	3611328	3611328	3441709	3304957	3178261	3150744	80.463	98.5	1034	0.209989
4144	3670903	3670903	3501132	3362415	3282402	3245222	86.318	98.39	3318	0.212415
4145	4417694	4417694	4189238	4018189	3836904	3812396	83.73	97.8	4328	0.214472
4147	4587357	4587357	4387040	4200077	3953880	3923459	94.376	97.45	4400	0.211303
4149	3787235	3787235	3610597	3473714	2481885	2453357	53.342	85.78	416	0.212247
4151	3670277	3670277	3481133	3327818	2974665	2951577	70.826	97.8	668	0.217021
4152	3809599	3809599	3625938	3485516	3202243	3177490	75.123	98.23	1225	0.210777
4153	4183986	4183986	3994321	3829121	3627126	3584194	70.199	96.94	3827	0.208882
4155	3886109	3886109	3707625	3555177	3390062	3363907	84.79	98.7	1565	0.211494
4156	3874147	3874147	3686214	3540719	3415799	3387419	85.242	97.91	1509	0.218267
4157	3587669	3587669	3372816	3236380	2944437	2554617	64.69	98.47	315	0.209067
4159	3549067	3549067	3378985	3246773	2573009	2925034	78.476	99.02	1301	0.211637
4213	3547831	3547831	3315392	3183782	3024742	3002553	40.082	97.36	1894	0.212225
4230	3158242	3158242	2922124	2803070	2410144	2375114	67.968	84.69	1030	0.219816
4235	4202017	4202017	3887715	3739531	3251338	3217792	62.73	94.34	1126	0.214195

## Sheet: Table S4
Table S4:
Number of loci and SNPs after each filter for each dataset.
Full Dataset
Filer	# SNP	# loci
Stacks output	81042	637547
min cov 10x	75946
min cov 10x Miss 0.8	50875
min cov 10x Miss 0.8 Maf 0.05	35822
min cov 10x Miss 0.8 Maf 0.05 max cov 120	18119
Breeding Stock and their Hatchlings
Filer	# SNP	# loci
Stacks output	77292	164903
min cov 10x	63336
min cov 10x Miss 0.8	35853
min cov 10x Miss 0.8 Maf 0.05	32630
min cov 10x Miss 0.8 Maf 0.05 max cov 120	12795
Haplotype_6964
Filer	# SNP	# loci
Stacks output	89228	155012
min cov 10x	60804
min cov 10x Miss 0.8	28713
min cov 10x Miss 0.8 Maf 0.05	22850
min cov 10x Miss 0.8 Maf 0.05 max cov 120	20944
Haplotypes 6884+6894
Filer	# SNP	# loci
Stacks output	106428	420982
min cov 10x	68445
min cov 10x Miss 0.8	47423
min cov 10x Miss 0.8 Maf 0.05	34903
min cov 10x Miss 0.8 Maf 0.05 max cov 120	22513
Hapolotype 8774
Filer	# SNP	# loci
Stacks output	70756	157632
min cov 10x	57401
min cov 10x Miss 0.8	42752
min cov 10x Miss 0.8 Maf 0.05	34347
min cov 10x Miss 0.8 Maf 0.05 max cov 120	30276

## Sheet: Table S5
Table S5:
Comparison of kinship analysis methods, using the breeding stock dataset of 12795 SNPs, for the detection of Full Siblings, Half Siblings, Hatchlings and Mother, Hatchlings and Father, Full Nephews, Half Nephews, Two-way Cousins and Unrelated.
A- Normalized-IBS, B- Wang (2002), C- Lynch and Li (1993), D- Lynch and Ritland (1999), E- Ritland (1996), F- Queller and Goodnight (1989), G- KING. H- Normalized-IBS using the full dataset of 18119 SNPs.
A										H
IBS-BS	Full Siblings	Half Siblings	Hatchlings and Mother	Hatchlings and Father	Full Nephews	Half Nephews	Two-way Cousins	Unrelated		IBS-All	Full Siblings	Half Siblings	Hatchlings and Mother	Hatchlings and Father	Full Nephews	Half Nephews	Two-way Cousins	Unrelated
Family 1	0.494007							-0.000369078		Family 1	0.43727							0.0263077
Family 2								-0.000369078		Family 2								0.0263077
Family 2a	0.514665	0.282848								Family 2a	0.442752	0.225384
Family 2b	0.553577	0.282848								Family 2b	0.453637	0.225384
Nest 1	0.495495		0.417298	0.403711	0.180595	0.107472	0.237549			Nest 1	0.434538		0.367356	0.36223	0.157843	0.0697694	0.222147
Nest 2	0.517406		0.434331	0.430728	0.207394	0.14457	0.237549			Nest 2	0.462025		0.403284	0.387123	0.200149	0.117321	0.222147
Average	0.499629	0.282848	0.420137	0.408214	0.185061	0.113655	0.237549	-0.000369078		Average	0.437302	0.225384	0.373344	0.366379	0.164894	0.0776947	0.222147	0.0263077
SD	0.0535298	0.0299005	0.0148837	0.016913	0.0334503	0.0259604	0.0359194	0.0217534		SD	0.0479715	0.0257539	0.0326449	0.0321374	0.0478204	0.0432382	0.0354274	0.0110628
CV	0.107139	0.105712	0.0354259	0.0414316	0.180753	0.228413	0.151208			CV	0.109699	0.114267	0.0874393	0.0877164	0.290006	0.556515	0.159478
B
wang	Full Siblings	Half Siblings	Hatchlings and Mother	Hatchlings and Father	Full Nephews	Half Nephews	Two-way Cousins	Unrelated
Family 1	0.330094							-0.213029
Family 2								-0.213029
Family 2a	0.310192	0.150096
Family 2b	0.33948	0.150096
Nest 1	0.324679		0.32718	0.316367	0.0239057	-0.0860027	0.07718
Nest 2	0.264822		0.3689	0.355667	0.0691881	-0.0236867	0.07718
Average	0.324986	0.150096	0.334133	0.322917	0.0314528	-0.0756167	0.07718	-0.213029
SD	0.119742	0.0372412	0.0213058	0.0241905	0.0438169	0.0393478	0.0416098	0.0243321
CV	0.368452	0.248116	0.0637643	0.0749125	1.3931	0.520358	0.539126
C
lynchli	Full Siblings	Half Siblings	Hatchlings and Mother	Hatchlings and Father	Full Nephews	Half Nephews	Two-way Cousins	Unrelated
Family 1	0.360827							-0.217201
Family 2								-0.217201
Family 2a	0.38217	0.142452
Family 2b	0.42012	0.142452
Nest 1	0.354285		0.333647	0.321853	0.0236229	-0.0882627	0.0779267
Nest 2	0.3954		0.367233	0.354867	0.0659643	-0.0298933	0.0779267
Average	0.362046	0.142452	0.339244	0.327356	0.0306798	-0.0785344	0.0779267	-0.217201
SD	0.0569856	0.0372982	0.0190613	0.022401	0.0434437	0.0382627	0.0414952	0.0224865
CV	0.157399	0.26183	0.0561875	0.0684301	1.41604	0.487209	0.532491
D
lynchrd	Full Siblings	Half Siblings	Hatchlings and Mother	Hatchlings and Father	Full Nephews	Half Nephews	Two-way Cousins	Unrelated
Family 1	0.292925							-0.238916
Family 2								-0.238916
Family 2a	0.34108	0.148252
Family 2b	0.47678	0.148252
Nest 1	0.18327		0.12962	0.1892	-0.133423	-0.166927	-0.11862
Nest 2	0.307067		0.264933	0.326567	-0.0390214	-0.05492	-0.11862
Average	0.242919	0.148252	0.152172	0.212094	-0.117689	-0.148259	-0.11862	-0.238916
SD	0.107478	0.0562449	0.0545495	0.0563163	0.0568963	0.0500181	0.039052	0.0737945
CV	0.442444	0.379387	0.358472	0.265525	0.483445	0.33737	0.329219
E
ritland	Full Siblings	Half Siblings	Hatchlings and Mother	Hatchlings and Father	Full Nephews	Half Nephews	Two-way Cousins	Unrelated
Family 1	0.27716							-0.237073
Family 2								-0.237073
Family 2a	0.35101	0.165636
Family 2b	0.56898	0.165636
Nest 1	0.130234		0.0892	0.14414	-0.111618	-0.150592	-0.0951711
Nest 2	0.2745		0.2333	0.313	-0.0333833	-0.056	-0.0951711
Average	0.212797	0.165636	0.113217	0.172283	-0.0985786	-0.134827	-0.0951711	-0.237073
SD	0.133453	0.0669377	0.0567436	0.0668266	0.0484707	0.0438564	0.0315165	0.0503335
CV	0.62714	0.404125	0.501195	0.387888	0.491696	0.32528	0.331156
F
quellergt	Full Siblings	Half Siblings	Hatchlings and Mother	Hatchlings and Father	Full Nephews	Half Nephews	Two-way Cousins	Unrelated
Family 1	0.288198							-0.291817
Family 2								-0.291817
Family 2a	0.34722	0.129136
Family 2b	0.43468	0.129136
Nest 1	0.223059		0.1888	0.202053	-0.108928	-0.165475	-0.0890667
Nest 2	0.2961		0.2661	0.287033	-0.0565881	-0.0928667	-0.0890667
Average	0.262183	0.129136	0.201683	0.216217	-0.100204	-0.153373	-0.0890667	-0.291817
SD	0.0854275	0.0449159	0.0335809	0.0377673	0.0482957	0.0405866	0.0443925	0.0566346
CV	0.325832	0.347819	0.166503	0.174673	0.481972	0.264626	0.498419
G
KING	Full Siblings	Half Siblings	Hatchlings and Mother	Hatchlings and Father	Full Nephews	Half Nephews	Two-way Cousins	Unrelated
Family 1	0.212005							-0.0702755
Family 2								-0.0702755
Family 2a	0.21059	0.092988
Family 2b	0.22242	0.092988
Nest 1	0.204122		0.19552	0.191493	0.0525424	-0.0187427	0.0826867
Nest 2	0.235733		0.220767	0.201367	0.0789333	0.00905333	0.0826867
Average	0.208363	0.092988	0.199728	0.193139	0.0569409	-0.01411	0.0826867	-0.0702755
SD	0.0261887	0.0184459	0.0120762	0.0113755	0.022805	0.0189908	0.0214757	0.0115548
CV	0.125688	0.198369	0.0604631	0.0588979	0.400503	1.34591	0.259723

## Sheet: Figure S1
		Figure S1:
		Map of nesting locations of hatchlings analyzed in this study.

## Sheet: Figure S2
Figure S2:
Principal Coordinate Analysis (PCoA) graphically representing a resemblance matrix between the breeding stock members of the two families. Family 1 (F1) in blue and Family 2 (F2) in green.

## Sheet: Figure S3
182
YT14	0.368704
1112	0.401037	0.220074
1303	0.41837	0.192333	0.398407
1312	0.385852	0.154444	0.431704	0.532185
1113	0.418	0.198926	0.232481	0.203407	0.197704
1302	0.423444	0.194074	0.249296	0.190704	0.227556	0.440741
1304	0.407037	0.236667	0.240926	0.21763	0.19763	0.42563	0.438593
1309	0.423074	0.207926	0.214704	0.235667	0.198741	0.475889	0.382852	0.428111
3447	0.395037	0.163074	0.252815	0.22037	0.244519	0.169333	0.200704	0.198037	0.179074
3425	0.40363	0.222	0.199593	0.239704	0.18437	0.24037	0.220963	0.176333	0.233852	0.431667
3426	0.41063	0.193222	0.222852	0.264481	0.225889	0.214926	0.188963	0.26563	0.227481	0.264593	0.222333
3443	0.116185	0.0286296	0.0522593	0.0415185	0.051037	0.0517407	0.0613704	0.0291852	0.0598889	0.0737037	0.0687407	0.061037
3269	0.145037	0.0324444	0.0632222	0.0642963	0.0557407	0.0568889	0.0685556	0.056963	0.0766296	0.0816296	0.0653704	0.0593704	0.102074
3270	0.138296	0.047963	0.0671852	0.0654815	0.0543704	0.0531481	0.0762222	0.0686667	0.0681852	0.0612222	0.0685926	0.0647407	0.132926	0.383296
3271	0.144778	0.0586667	0.0744444	0.0528519	0.0547037	0.0848148	0.0972963	0.0723333	0.083963	0.0793333	0.092	0.0721852	0.114815	0.400111	0.494074
3272	0.0711852	0.00911111	0.0294074	0.0198889	-0.001	0.0102963	0.00333333	0.015	0.0304074	0.00877778	0.0108519	0.0337778	0.0394444	0.297333	0.354556	0.364444
3274	0.0967407	0.0282963	0.0624444	0.0266296	0.0297037	0.0315556	0.0552963	0.0326667	0.0404815	0.0404444	0.0319259	0.0521481	0.0592963	0.312593	0.325667	0.390889	0.346296
4622	0.100778	0.0717778	0.061037	0.0548519	0.0554444	0.064037	0.0518519	0.0531481	0.0541111	0.0541111	0.0678148	0.0592593	0.120593	0.145889	0.202815	0.226444	0.173667	0.140519
4623	0.117963	0.0805926	0.0871111	0.0784444	0.0601111	0.0703333	0.0631852	0.0876296	0.0794074	0.0705926	0.073037	0.0852222	0.134111	0.163556	0.231926	0.185407	0.116074	0.142778	0.492111
4624	0.129037	0.100519	0.0985556	0.0559259	0.0698889	0.0663704	0.0770741	0.0708889	0.074037	0.0608148	0.0654074	0.0727778	0.149444	0.14463	0.229778	0.194444	0.135815	0.150852	0.451407	0.438333
4625	0.130444	0.079963	0.0988889	0.0674444	0.0692593	0.0943333	0.0887407	0.0892222	0.0871852	0.063	0.0824815	0.0708889	0.126074	0.166	0.217148	0.223222	0.155	0.140667	0.455593	0.493148	0.410407
4627	0.147481	0.0917037	0.111704	0.091963	0.0779259	0.0868148	0.0698889	0.105111	0.0913704	0.0976296	0.0934074	0.0778148	0.111852	0.189667	0.23263	0.200481	0.15837	0.150333	0.38837	0.48037	0.436593	0.41663
4628	0.151815	0.082963	0.0999259	0.0927407	0.097037	0.0591481	0.078037	0.0818148	0.0861852	0.0985185	0.0811481	0.0899259	0.112222	0.192259	0.217037	0.184222	0.144444	0.164259	0.453444	0.399889	0.452778	0.409889	0.457778
3288	0.121778	0.015963	0.0894815	0.0650741	0.0574444	0.0645185	0.0635556	0.0712963	0.0950741	0.0728889	0.0811111	0.0724074	0.0746296	0.0497778	0.148556	0.125259	0.0337407	0.0165185	0.0758889	0.108444	0.102444	0.132296	0.119593	0.111963
4126	0.0781852	0.016	0.0392593	0.0698889	0.0434444	0.0407407	0.0412222	0.039037	0.0584815	0.039	0.0467407	0.057037	0.0996667	0.0726667	0.117926	0.122852	0.0677407	0.057037	0.111556	0.112333	0.0655185	0.121	0.106519	0.108963	0.174444
4128	0.118815	0.0401481	0.0621852	0.0769259	0.0513333	0.0634444	0.0915185	0.0524815	0.0814815	0.0615556	0.0723704	0.0894815	0.10937	0.100481	0.105111	0.15	0.0695185	0.0478889	0.090037	0.100963	0.0994815	0.109481	0.107667	0.0890741	0.218778	0.449333
4129	0.0934815	0.00807407	0.0358148	0.0471481	0.0296667	0.0368519	0.0444815	0.0373704	0.069037	0.0205556	0.0433704	0.064963	0.0898519	0.0693704	0.104852	0.110741	0.0334074	0.0536667	0.0671852	0.102407	0.0675556	0.0872593	0.0872222	0.0781111	0.225333	0.479333	0.494037
4132	0.0998889	0.039963	0.0564444	0.0731852	0.0472222	0.0470741	0.0645185	0.051963	0.0815185	0.0412593	0.0647778	0.0731111	0.124593	0.0844444	0.147222	0.163185	0.0725926	0.0632593	0.113333	0.130111	0.117407	0.156481	0.116815	0.0978889	0.196778	0.463407	0.469741	0.440296
4134	0.108556	0.0415556	0.0660741	0.078037	0.0572593	0.0609259	0.0747037	0.0559259	0.0834815	0.047963	0.066963	0.0563704	0.101333	0.0567778	0.104407	0.11537	0.067	0.0527407	0.0889259	0.106	0.104889	0.134556	0.102556	0.102222	0.205741	0.473593	0.511444	0.442222	0.512963
4135	0.0873333	0.0391481	0.0793704	0.0826667	0.0758889	0.0264074	0.055963	0.0612222	0.0760741	0.0534074	0.0764815	0.0573333	0.111407	0.126111	0.173815	0.145259	0.07	0.0886667	0.116111	0.109296	0.0872593	0.138852	0.122815	0.116852	0.22463	0.397	0.479	0.410741	0.481111	0.422
4136	0.114074	0.0250741	0.079037	0.0751481	0.056	0.0534815	0.0640741	0.0416296	0.0882963	0.0628889	0.0514444	0.0795926	0.0747778	0.0448519	0.109185	0.0842222	0.0572593	0.021037	0.0805185	0.124259	0.110481	0.12463	0.0991111	0.0828519	0.259333	0.489074	0.47763	0.521074	0.462963	0.450963	0.438407
4384	0.131296	0.072	0.0703333	0.0863704	0.0790741	0.0646296	0.0822963	0.0616667	0.0994074	0.0834815	0.0894074	0.101852	0.13063	0.0411111	0.0745556	0.0934444	0.0218889	0.0437407	0.0759259	0.101741	0.0908148	0.0886296	0.0945185	0.0662222	0.126	0.118037	0.129519	0.118	0.106481	0.135481	0.094963	0.111556
4385	0.104296	0.055037	0.0612593	0.062	0.0682593	0.0642222	0.0862222	0.0726667	0.103556	0.0656667	0.0728148	0.0665185	0.118815	0.0413704	0.087	0.0918519	0.0252593	0.0398148	0.10263	0.107148	0.0973704	0.114741	0.0972963	0.088	0.129148	0.128741	0.126444	0.155111	0.0988148	0.137667	0.10037	0.114889	0.576222
4404	0.093037	0.0381852	0.0748148	0.0497407	0.0694815	0.0565926	0.080037	0.0445556	0.0557407	0.075037	0.0711481	0.0596667	0.111889	0.0902963	0.0866667	0.114185	0.0595926	0.0954074	0.109407	0.132741	0.119296	0.17437	0.133296	0.121296	0.159481	0.160778	0.111111	0.119963	0.143111	0.158778	0.12063	0.132667	0.10963	0.126889
4405	0.105852	0.0528148	0.0825556	0.0564074	0.053963	0.0734444	0.0877778	0.0775185	0.0795556	0.0722963	0.0822963	0.0734444	0.118963	0.0573333	0.119481	0.173852	0.0777037	0.103593	0.160111	0.131593	0.154593	0.149	0.132296	0.129741	0.137333	0.117407	0.126333	0.128296	0.137963	0.142111	0.135778	0.117519	0.098	0.103778	0.256815
4407	0.0822963	0.0545556	0.0518889	0.0565185	0.0598889	0.0518519	0.060037	0.0615556	0.063963	0.047963	0.0493704	0.067037	0.111963	0.0731481	0.129259	0.131259	0.0430741	0.0948519	0.0991481	0.105185	0.122778	0.122296	0.125963	0.170185	0.146259	0.139556	0.15163	0.148333	0.15563	0.143704	0.143963	0.122963	0.115407	0.0956296	0.220074	0.488519
4677	0.0252963	0.00803704	0.0305556	0.0285185	0.0298519	0.0177037	0.0188889	0.0171481	0.0316296	0.0330741	0.0256667	0.0234074	0.0172963	-0.0294074	0.0109259	0.0282222	-0.0636296	-0.0470741	0.0166667	0.00848148	0.0247778	0.0315185	0.0132963	0.00622222	0.00388889	0.0107407	0.0206296	0.0104444	0.0211852	0.0229259	0.0166667	0.0130741	0.0217407	0.0232222	0.0236296	0.0455185	0.0119259
4679	0.00833333	0.0285926	0.0122222	0.026037	0.0131481	-0.000259259	0.0234444	-0.0213333	0.0105556	0.0304815	0.0295185	0.0183704	0.00062963	-0.0173704	0.0199259	0.0256667	-0.0787407	-0.0373704	0.00422222	0.0180741	0.0332593	0.006	0.0264074	0.0175556	-0.00462963	0.00766667	-0.00377778	0.000259259	0.00781481	0.00888889	-0.000592593	0.00622222	0.0302222	0.0165556	0.0341111	0.0475185	0.00640741	0.42
4680	0.0284074	0.0420741	0.0218519	0.0173333	0.0298148	0.0111481	0.0234074	0.0052963	0.0447407	0.0348519	0.0301481	0.0214074	0.0222593	-0.0275185	0.0132963	0.0316296	-0.0665926	-0.0412593	0.0242593	0.00477778	0.0257778	0.0254815	0.0347037	0.0248519	0.0206296	0.00377778	0.0137407	0.00177778	0.0253704	0.013963	0.0162593	0.0124815	0.0284074	0.0218148	0.033963	0.0497407	0.01	0.414185	0.463222
4682	0.0212222	0.0124444	0.0284074	0.0193333	0.023	0.00892593	0.0258148	0.0168889	0.0312222	0.0353704	0.0311111	0.0237037	0.0201111	-0.0345926	0.0178148	0.0493704	-0.0443704	-0.0261111	0.0281481	0.0412963	0.0274815	0.0378519	0.0234074	0.0342593	0.0165926	0.00533333	0.022	0.0163333	0.0230741	0.0123704	0.0211111	0.0184815	0.02	0.00522222	0.0306296	0.0462593	0.0212963	0.492444	0.404185	0.440296
4683	0.0252963	0.0307037	0.0237407	0.0132963	0.0291111	0.0276667	0.0181481	0.0152222	0.0236667	0.0276667	0.0146296	0.0299259	0.0232593	-0.0338889	0.0196667	0.00777778	-0.0687407	-0.0420741	-0.00188889	0.00862963	0.0345185	0.014	0.0355185	0.0113333	0.0252222	0.0189259	0.0165556	0.00540741	0.0193333	0.0253704	0.0141111	0.0268148	0.0273333	0.0304444	0.0300741	0.0507407	0.0258148	0.484037	0.514704	0.409556	0.362185
3410	0.0115926	0.0223704	0.0162222	0.00507407	0.00748148	0.0156296	0.0276667	-0.00211111	0.0219259	0.0578519	0.0715926	0.0207778	0.0191481	-0.0394074	-0.0218889	0.0167037	-0.0517407	-0.0418519	0.00966667	0.000333333	-0.000814815	0.015	0.000111111	-0.00392593	-0.00218519	-0.0101111	0.0518148	0.0137407	0.0108519	0.0266296	0.0151481	0.0303333	0.0181481	0.00296296	0.0208148	0.0394815	-0.003	0.0226296	0.0185926	0.0251111	0.0260741	0.0148889
3413	0.00774074	0.0235926	0.00585185	0.0162593	0.0211111	0.0183333	0.0431111	-0.0017037	0.0237778	0.0657037	0.0888889	0.0225556	0.00625926	-0.0495926	0	0.0130741	-0.0604074	-0.0485926	0.00037037	0.00377778	0.00933333	0.0211481	0.0155556	0.00366667	-0.00274074	-0.00855556	0.0362963	-0.00748148	0.007	0.0128889	0.00192593	0.0158889	0.00162963	0.0142222	0.0185926	0.026037	-0.000481481	0.0211852	0.0226667	0.0274074	0.0195926	0.015963	0.493
3416	0.0274444	0.0245185	0.0298519	0.0177037	0.0182593	0.0295185	0.0494815	0.0108519	0.0365926	0.0671111	0.0915926	0.0305926	0.0241852	-0.0395926	0.0152593	0.0171852	-0.0501852	-0.0394815	-0.00659259	-0.00274074	0.00625926	0.00781481	0.00222222	-0.00244444	-0.00533333	-0.0142593	0.0244444	-0.0167037	-0.00174074	0.0161852	0.00603704	0.0183704	0.0365556	0.0326296	0.0269259	0.031037	0.0149259	0.0283333	0.013037	0.0328148	0.0261481	0.0267407	0.451481	0.554259
3419	0.024	0.0267778	0.0278519	0.0119259	0.0172593	0.0115556	0.0399259	-0.00337037	0.0344444	0.0697778	0.0771111	0.0196667	0.0293333	-0.0414815	0.00433333	0.0276296	-0.0455926	-0.0188148	0.0192222	0.0122222	0.023	0.0244444	0.0157407	0.00751852	0.00803704	0.00540741	0.0598148	0.0106296	0.0224074	0.0484815	0.024037	0.0334074	0.0256667	0.031037	0.0197407	0.0507407	0.0188148	0.026963	0.00851852	0.0263704	0.017	0.0101111	0.533	0.466333	0.528111
4621	0.0255926	0.0259259	0.0267037	0.00948148	0.0332593	0.0228889	0.027	0.00840741	0.0254815	0.0658889	0.0831852	0.0278889	0.0366667	-0.0246296	0.00037037	0.0136296	-0.0397407	-0.0232963	0.0217037	0.0227778	0.0335926	0.0457778	0.0428889	0.0218148	0.00188889	-0.0123333	0.0222593	-0.00122222	0.0136296	0.0176667	0.0196296	-0.00555556	0.0352963	0.0407407	0.0414444	0.0742963	0.0345185	0.0564815	0.039963	0.0399259	0.0302222	0.0278889	0.0576667	0.0674444	0.0701111	0.0639259
3836	0.00292593	0.0315556	0.0287037	0.00144444	0.00907407	-0.008	0.0142222	-0.024037	-0.0106667	0.0608889	0.0454074	0.0146667	0.0299259	-0.0412222	-0.0144815	0.0126296	-0.0638889	-0.0521111	0.00685185	0.00381481	0.0208889	0.01	0.0152963	0.00588889	-0.0145556	-0.0217778	0.0232963	0.00155556	0.00962963	0.0148148	0.000666667	-0.00966667	0.0364444	0.0264074	0.0127407	0.0362593	0.00977778	0.0328519	0.0355556	0.0387407	0.0301111	0.0301111	0.0635926	0.0733704	0.066	0.0831481	0.222963
3837	0.00485185	0.0179259	0.014037	-0.0263333	0.016037	0.0157778	0.026	-0.0120741	0.013963	0.0643333	0.0564074	0.0279259	0.0177037	-0.0244444	-0.0196667	0.00877778	-0.0451852	-0.0534074	-0.00907407	0.000111111	0.0227037	-0.00314815	0.000111111	0.00103704	-0.00437037	-0.0178889	0.0220741	-0.024963	0.0168148	0.00685185	-0.00192593	-0.0198519	0.0374444	0.0248148	0.000740741	0.0288889	0.0222963	0.0372593	0.0372593	0.0305185	0.0374444	0.047963	0.0487778	0.0605556	0.0674074	0.0671111	0.195963	0.229407
3856	0.0202593	0.0204815	0.0459259	0.00037037	0.0401852	0.00496296	0.0268889	-0.0161481	0.0125926	0.0648519	0.0697407	0.0349259	0.024963	-0.0226296	0.011037	0.0280741	-0.0345556	-0.0359259	0.0154074	0.00974074	0.038963	0.0109259	0.0373704	0.0203704	0.0206296	0.00644444	0.0302222	-0.00655556	0.0125185	0.0427778	0.00159259	-0.00251852	0.038037	0.0327778	0.0327037	0.0742963	0.0467407	0.0581481	0.0554815	0.0484815	0.0418148	0.057963	0.0428148	0.0522593	0.0567778	0.0917407	0.244926	0.217556	0.428704
3970	0.00966667	-0.00803704	-0.00940741	0.00177778	0.00237037	0.00666667	0.0265556	-0.0092963	0.0247778	0.0371481	0.0408889	0.016	0.0168519	-0.0238519	0.00288889	0.0119259	-0.0608889	-0.0505926	-0.00174074	0.00440741	0.021037	0.0198148	0.0210741	0.00722222	0.029963	0.0062963	0.0338148	0.0105926	0.0238889	0.0238889	0.0148148	0.0175185	0.0425556	0.0485185	0.0297037	0.051963	0.0364074	0.0285926	0.0177407	0.0105556	0.0262963	0.0274815	0.039963	0.0589259	0.0618889	0.0634074	0.0412222	0.042963	0.0613704
3979	0.0252593	0.0116296	0.0244074	0.0307778	0.0301852	0.0245926	0.0328889	0.00951852	0.0406667	0.051963	0.0431481	0.0121852	0.0311111	-0.0138889	0.0316667	0.0275556	-0.0465926	-0.0271111	0.0214074	0.0265185	0.0386667	0.0304074	0.0453704	0.0323704	0.0357037	0.0125556	0.0117407	0.00266667	0.00622222	0.0296667	0.00737037	0.0157037	0.0189259	0.0261111	0.0301111	0.0544815	0.045	0.021	0.0331852	0.014	0.0256667	0.0401852	0.0381481	0.0514444	0.0491111	0.0537778	0.0485185	0.0562963	0.0455556
3981	0.0108148	-0.00225926	0.00511111	0.0175926	0.0205926	0.0258889	0.0242963	0.00614815	0.0252593	0.0434815	0.0270741	0.0218148	0.0172963	-0.00688889	0.00744444	-0.000259259	-0.0572222	-0.0384074	-0.00640741	-0.00418519	0.025963	0.0161852	0.0272963	0.0252222	0.0262222	0.0298889	0.042963	0.0165556	0.0178889	0.0247778	0.0208889	0.0207778	0.0314444	0.0343333	0.0241481	0.0493704	0.0521852	0.040963	0.0370741	0.0306296	0.0275926	0.0265926	0.0341111	0.0437037	0.0453333	0.0518889	0.0587778	0.0392963	0.0663704
3987	0.0391111	0.0202593	0.026	0.0432222	0.0318889	0.0457407	0.0578889	0.0337778	0.050963	0.0565556	0.0673704	0.0337407	0.0351481	-0.0027037	0.0377407	0.0302222	-0.032037	-0.0121481	0.0211111	0.0281852	0.026037	0.0336667	0.0289259	0.012	0.0294444	0.007	0.0203704	0.0164074	0.015963	0.0218889	0.0117407	0.0142222	0.0321852	0.054	0.0295926	0.0481852	0.0368889	0.0399259	0.0350741	0.0358889	0.0432593	0.0302222	0.0678519	0.0567037	0.0536296	0.061963	0.041	0.0436667	0.0559259
4304	-0.0145926	-0.00037037	0.0104444	-0.0198519	0.0206296	-0.00333333	0.0204444	-0.016037	0.0109259	0.00644444	0.00540741	0.0106296	0.00248148	-0.023037	0.00133333	-0.0133704	-0.064963	-0.0748519	-0.00407407	0.00855556	-0.00322222	-0.00722222	0.000444444	-0.00137037	0.0157407	-0.00740741	0.0184444	-0.00862963	0.00348148	-0.00492593	-0.00422222	-0.0072963	0.0187037	0.0286296	0.0175556	0.0264074	0.014037	0.028	0.0148889	0.0172222	0.0163704	0.0232593	0.0107037	0.0335556	0.0325926	0.0320741	0.0242593	0.0175556	0.0181481
4305	0.017963	0.0139259	0.0202963	-0.00137037	0.0157778	0.00896296	0.0258148	-0.00622222	0.0152963	0.0158148	0.0257037	0.00685185	0.00911111	-0.0311111	-0.0328519	-0.0162963	-0.0745185	-0.0673333	-0.0124444	0.00418519	0.0181852	0.0107407	-0.00703704	-0.00118519	0.0082963	-0.00696296	0.022963	0.00174074	-0.000740741	0.00825926	0.0022963	0.020037	0.0197037	0.0228889	0.0257778	0.0421481	0.00814815	0.0317407	0.0109259	0.0143704	0.0238148	0.0134444	0.013	0.0317407	0.0245556	0.015963	0.0354444	0.00892593	0.0131481
4306	0.00674074	0.00766667	0.0215926	0.00207407	0.0448148	0.00414815	0.0227037	0.00296296	0.00425926	0.019963	0.0143704	0.00462963	-0.00455556	-0.016	-0.0122593	0.00418519	-0.0558148	-0.0497407	-0.00262963	0.00948148	0.00725926	0.00355556	0.00681481	-0.0161481	0.00718519	-0.0100741	-0.00103704	-0.0165556	-0.00155556	0.004	-0.00955556	-0.00288889	0.00303704	0.0111111	0.0296667	0.0414444	0.023	0.023037	0.0155556	0.00855556	0.010963	0.0139259	0.0323704	0.0508889	0.0543333	0.0434815	0.0396667	0.0260741	0.0288148
4307	0.0212963	0.0191111	0.0353333	0.0152963	0.0425926	0.0121111	0.0217037	0.00981481	0.0107037	0.0133704	0.015037	0.00362963	0.00940741	-0.0240741	-0.0255556	-0.0233333	-0.0867037	-0.057963	-0.0210741	-0.0127407	0.00696296	-0.00940741	0.00155556	0.00288889	0.0301111	-0.0131111	0.0195185	0.0144444	0.00755556	0.0134444	-0.00174074	0.00692593	0.0217778	0.0284444	0.0154444	0.0423333	0.0178148	0.0208519	0.0266667	0.0167778	0.0151111	0.0400741	0.0131481	0.027037	0.0324074	0.0264444	0.0311111	0.0159259	0.00762963
4311	-0.00433333	-0.0145556	0.0118519	0.0104444	0.0254815	-0.0213704	0.00951852	-0.00588889	-0.00551852	0.0189259	-0.00125926	0.0172222	0.00592593	-0.0227778	-0.0361111	-0.0339259	-0.0732963	-0.0558519	-0.015037	0.004	0.00351852	-0.00544444	-0.00237037	-0.0188148	0.0225926	0.00062963	0.0146667	-0.00348148	0.00196296	0.0132593	0.00562963	-0.00681481	0.0151111	0.00988889	0.0414815	0.0454444	0.0101111	0.013963	0.00288889	0.0154074	-0.00874074	0.0203333	0.0249259	0.0325556	0.0472963	0.0417778	0.018963	0.00707407	0.00748148
4313	0.0161481	0.00648148	0.0334444	0.00288889	0.0408148	0.0134074	0.0275185	-0.009	0.00607407	0.0257407	0.015963	0.025963	0.020963	-0.0115185	-0.0062963	0.00562963	-0.0441852	-0.0388889	0.00133333	0.016963	0.0191852	0.0261111	0.00888889	0.00407407	0.0364815	0.00251852	0.0224815	0.00566667	0.00737037	0.0212963	0.00951852	0.0106667	0.0245926	0.0315556	0.0461481	0.0565185	0.039037	0.0244815	0.0310741	0.0236667	0.0183333	0.0214444	0.0265926	0.0256296	0.0265185	0.0181852	0.0343333	0.00937037	0.00318519
4315	0.010037	0.0157037	0.0314815	0.00607407	0.0308519	-0.00211111	0.028	0.000296296	0.0119259	0.00414815	-0.00114815	-0.00488889	-0.00851852	-0.0607037	-0.0404074	-0.0361852	-0.0989259	-0.0692222	-0.0151481	-0.0158519	-0.0119259	-0.0178148	-0.0142222	-0.0191852	0.0174074	-0.0254444	-0.000740741	-0.0275556	-0.0251481	-0.0131111	-0.0194444	-0.0251111	0.0193333	0.017037	0.0101852	0.0333333	0.0097037	0.00933333	0.0105926	0.0303704	0.0144815	0.0103704	-0.00696296	0.0164074	0.020963	0.0286296	0.0311111	0.00192593	0.00533333
4316	-0.00425926	-0.00122222	0.0238889	-0.00137037	0.0297778	0.0032963	0.0170741	-0.0124074	0.00140741	-0.00103704	0.00781481	0.00485185	0.011963	-0.0173704	-0.00944444	-0.0062963	-0.0727778	-0.046	0.00159259	0.0102222	0.0183704	-0.000555556	-0.0052963	-0.000259259	0.0277037	-0.00425926	0.0113704	0.00662963	0.0133704	-0.00637037	0.0032963	0.00244444	0.0169259	0.0288148	0.0242593	0.0607037	0.0381852	0.0285556	0.0363333	0.0161852	0.0188889	0.0271111	0.0102593	0.0272593	0.0317407	0.0176296	0.0410741	0.00911111	0.0139259
4317	0.00485185	0.00222222	0.0192222	0.0157407	0.0264074	0.0126667	0.0237407	-0.0138889	0.00522222	0.00962963	0.00303704	0.0147407	0.00522222	-0.0248148	-0.0143333	-0.0122593	-0.0775926	-0.0614444	-0.00988889	-0.0109259	0.00662963	0.00211111	-0.00937037	0.00351852	0.00714815	-0.00648148	0.0123704	-0.00425926	0.00774074	0.00281481	0.00622222	-0.00522222	0.027037	0.034963	0.0162963	0.0273704	0.016963	0.0318519	0.0172963	0.0127407	0.0122593	0.0217037	0.0134815	0.0282222	0.0213704	0.0128519	0.0354815	0.000333333	0.0144815
4318	0.00340741	-0.00825926	0.00337037	0.00877778	0.0274074	-0.0117407	0.0042963	-0.0247037	-0.000962963	0.0127037	0.00455556	0.0132222	0.00351852	-0.0274815	-0.0113333	-0.0154815	-0.0648519	-0.0708889	-0.0165926	-0.00644444	0.00351852	-0.000555556	-0.0193704	0.00803704	0.0312222	0.0171481	0.018037	0.012037	0.0111111	0.00603704	0.00114815	0.013037	0.0292963	0.0286296	0.0152963	0.0415185	0.0194074	0.0123704	0.0291481	0.0153704	0.0126296	0.025	0.0141852	0.0333704	0.0277407	0.0223704	0.0281481	0.0143333	0.00962963
4319	0.0285556	0.0104444	0.0585185	0.0401852	0.0577778	0.0149259	0.0284074	-0.0237407	0.008	0.0360741	0.053963	0.0358519	0.0311481	0.0127407	-0.00814815	0.0178148	-0.0264815	-0.00848148	0.0182593	0.0266296	0.0496296	0.0257037	0.0232963	0.0276667	0.0160741	0.0315556	0.0308148	0.020963	0.0325556	0.017037	0.0231852	0.0328889	0.0562222	0.0385556	0.0336667	0.0464444	0.0315926	0.0580741	0.0442963	0.0313333	0.0441852	0.0482222	0.0142222	0.0471111	0.024037	0.0283333	0.0425926	0.056	0.00733333
4320	0.00218519	-0.00355556	0.0254815	0.0108519	0.0304074	-0.000148148	0.031963	0.00318519	0.00885185	0.018037	0.0186667	0.00259259	-0.00848148	-0.0452963	-0.00955556	-0.0141481	-0.0705556	-0.0589259	-0.00807407	0.00651852	0.00833333	-0.000222222	-0.00781481	-0.0111111	-0.00488889	-0.0137037	0.00140741	-0.00155556	-0.000481481	-0.00248148	-0.00303704	-0.0225926	0.0116667	0.0234444	0.0181111	0.0394444	-0.0042963	0.012963	-0.00303704	0.000407407	-0.00803704	0.0179259	-0.0102222	0.010963	0.010037	0.00474074	0.0321481	0.0247037	0.0124815
4321	0.00992593	0.0203333	0.00662963	0.00922222	0.00818519	-0.00366667	0.0268519	-0.00577778	0.00892593	0.0320741	0.0294074	0.0138148	-0.00674074	-0.0152222	-0.00414815	0.00185185	-0.0354815	-0.0593333	-0.00714815	0.00881481	0.014	0.0255185	0.0110741	-0.00737037	0.0125556	0.00492593	-0.00444444	-0.00511111	0.00603704	0.00637037	-0.00307407	-0.0128148	0.00618519	0.0122222	0.0135185	0.0348519	0.0103704	0.00396296	-0.0262593	-0.016	0.0105185	-0.00603704	0.019037	0.0334444	0.026	0.0220741	-0.00296296	-0.00422222	0
4322	-0.0100741	0.0306296	-0.00125926	0.0108148	0.0133333	-0.00914815	0.0251852	-0.0183704	0.00425926	0.0298519	0.0344074	0.0134815	0.0265926	-0.0135185	0.0192222	0.0272963	-0.052037	-0.0408519	0.0183704	0.0163333	0.0404074	0.0167778	0.0272963	0.0293333	0.0164444	0.0113333	0.0368519	0.0237778	0.0173333	0.0234074	0.0285185	0.0210741	0.0336667	0.0321111	0.0465185	0.0550741	0.0397037	0.0387037	0.025	0.0208889	0.0201852	0.0476667	0.0436667	0.043037	0.0536296	0.0262222	0.0391481	0.0713704	0.0327778
4413	0.0241481	0.0598519	0.0583333	0.0589259	0.054	0.0344074	0.0702222	0.0302222	0.0295185	0.0427407	0.062037	0.0513704	0.0534815	0.00366667	0.0175926	0.00796296	-0.0554074	0.000296296	0.0453704	0.0527037	0.0705926	0.0325556	0.0322963	0.0533704	0.0295185	0.0625556	0.0568148	0.0402593	0.0555926	0.0635556	0.0502963	0.0365185	0.0595556	0.0697407	0.0848889	0.0675556	0.0596667	0.0494074	0.0573333	0.0614074	0.0422222	0.0794815	0.0702222	0.0781481	0.0851111	0.0568889	0.0781852	0.0674074	0.0876667
4414	0.0177407	0.0181481	0.0428148	0.0171111	0.038963	0.0168889	0.0374815	-0.00918519	0.0222593	0.0245926	0.0124444	0.0087037	0.0147778	-0.024963	-0.0332222	-0.0262963	-0.0794074	-0.0637407	-0.00618519	-0.00688889	0.018	-0.00940741	-0.00411111	-0.00255556	0.0264815	0.00662963	0.0167037	0.0145185	0.0125556	0.0171111	0.0134074	0.00737037	0.0384074	0.0438519	0.015963	0.0322593	0.0117778	0.0346296	0.034037	0.0243704	0.0329259	0.0252222	0.0125556	0.029037	0.0353704	0.019	0.0185926	0.031037	0.0177407
4415	-0.00907407	-0.0244444	0.00111111	0.0115185	0.0267778	-0.0204074	0.00714815	-0.0118148	-0.0173333	-0.0118519	-0.00688889	-0.00385185	0.00559259	-0.0332963	-0.013037	-0.0262593	-0.0853704	-0.0818889	-0.0171852	0.0103704	-0.00362963	-0.0102593	-0.00866667	-0.0137407	0.0117778	0.00385185	0.00985185	0.0172963	0.0141852	0.000666667	0.0185185	-0.0121481	-0.00485185	0.000407407	0.00614815	0.0208148	0.0087037	0.0270741	0.00596296	-0.0125556	-0.002	0.0154074	-0.00781481	0.00396296	0.0166296	0.0103704	0.00962963	0.00485185	0.00288889
4417	0.0156667	0.025037	0.014963	0.00448148	0.0219259	0.0424815	0.0424815	-0.00944444	0.0121111	0.0227778	0.00996296	0.0109259	0.0233704	0.0141481	-0.00862963	0.0221111	-0.035037	-0.0164444	0.00307407	0.0181481	0.0242222	0.0199259	0.0192222	0.0170741	0.0181852	-0.000740741	0.0312963	0.0182222	0.0103333	0.00877778	0.00714815	0.00666667	0.0396667	0.0352593	0.031963	0.0487778	0.0302222	0.0314444	0.0297407	0.0308519	0.0191852	0.0323704	0.0302593	0.0406667	0.0270741	0.0337037	0.0387037	0.0166667	0.013963
4418	-0.0116667	-0.00755556	0.0155185	0.00414815	0.020037	0.000407407	0.0134074	-0.0215556	-0.0155926	0.00962963	7.40741e-05	-0.00722222	0.00618519	-0.0387407	-0.0217778	-0.0147778	-0.086037	-0.069	-0.00748148	-0.00148148	-0.00174074	-0.000888889	-0.00796296	-0.0124074	0.0276296	-0.0155926	0.0275926	0.00781481	0.00914815	-0.00325926	0.00848148	0.010963	-0.000925926	0.0142593	0.00118519	0.0321111	0.0120741	0.0373333	0.00803704	0.000444444	0.00422222	0.0235926	0.0174074	0.0395926	0.0316296	0.0157778	0.0475556	0.0273704	0.009
4422	0.00914815	0.0173704	0.00444444	0.00133333	0.0173704	0.00107407	0.0191852	0.00466667	0.00703704	0.00948148	0.018	0.00811111	0.00466667	-0.0281852	0.0057037	0.00925926	-0.0586296	-0.0563704	0.0111481	0.00796296	0.0217778	0.0143333	0.00259259	0.0111111	0.000518519	0.0127407	0.0165926	0.002	0.0072963	0.00544444	0.0195556	0.00651852	0.0137407	0.018037	0.0190741	0.0404815	0.0237778	0.039037	0.0162963	0.0198889	0.0259259	0.0365926	0.0257037	0.0472593	0.0422963	0.0313704	0.0500741	0.031037	0.0187778
4423	0.0367037	0.0238889	0.0403333	0.0244444	0.0374074	0.013037	0.0367778	0.00837037	0.0226296	0.0372963	0.0237778	0.0355926	-0.000259259	-0.0153704	-0.00422222	0.0135926	-0.0447037	-0.0550741	0.00118519	0.000703704	0.0169259	0.021037	0.00188889	0.00892593	0.0247407	-0.00992593	0.0146296	-0.011963	0.00914815	-0.00322222	0.012037	-0.0261111	0.019963	0.0168519	0.0269259	0.0304815	0.0204074	0.0261111	0.0221481	0.035037	0.0413704	0.0248889	0.0368889	0.0495185	0.0533704	0.0274074	0.0393333	0.0191111	0.0186296
4424	0.00718519	0.0143704	0.0403333	-0.00603704	0.0324074	0.0231852	0.0465926	0.0201852	0.0143704	0.0306667	0.0347778	0.0313704	0.0283704	-0.0116667	0.011	0.00837037	-0.0639259	-0.0436667	0.00396296	0.0212222	0.024	0.0318148	0.0214444	0.0229259	0.0324815	0.0112593	0.0176296	0.0136296	0.0169259	0.0121852	0.0208519	0.00614815	0.0168148	0.033963	0.0275185	0.0437778	0.0296667	0.0196296	0.00407407	0.0276667	0.00585185	0.0246296	0.0314444	0.0430741	0.0449259	0.0532963	0.036037	0.0200741	0.0344815
YT02	0.00111111	0.014963	0.00655556	0.00366667	-0.00422222	-0.0162593	0.0214815	-0.0186667	-0.0124444	0.0298148	0.0164444	0.0220741	0.00977778	-0.0151481	0.0198148	0.0210741	-0.0332963	-0.0243333	0.0131481	0.0188148	0.00648148	0.0153333	0.0230741	0.0072963	-0.0128519	-0.00311111	0.0012963	-0.00311111	0.001	0.0161111	0.00492593	0.00907407	0.0256667	0.022	0.042	0.021	0.00677778	0.0264074	0.0197037	0.0207778	0.00851852	0.0158889	0.00455556	0.00944444	0.00407407	0.019963	0.008	0.0433704	0.0168148
YT04	-0.00751852	0.0312593	-0.00807407	0.00318519	-0.00451852	-0.0057037	0.0228148	-0.0107037	0.00440741	0.00692593	0.0167778	0.00196296	0.0129259	-0.0228519	-0.014037	-0.0124444	-0.053963	-0.0331852	0.00403704	0.00337037	0.00607407	0.00466667	0.0175185	-0.00322222	-0.00451852	-0.00240741	0.00351852	-0.0197037	-0.00785185	0.00759259	-0.00933333	-0.001	0.0367778	0.0244815	0.0235185	0.0140741	0.0245926	0.0238889	0.0121852	0.032	0.0092963	0.0244444	-0.0136296	-0.00681481	-0.003	-0.00592593	0.015037	0.0477407	0.0189259
YT09	-0.00996296	0.0166296	-0.00251852	-0.00385185	-0.000555556	-0.0196667	0.00237037	-0.0195185	-0.00562963	0.023037	0.00688889	-0.0106667	0.0132963	-0.0274815	-0.0169259	0.00711111	-0.0391481	-0.0235556	-0.00296296	0.00540741	0.00581481	-0.00722222	0.0113333	-0.0142963	-0.0276296	0.00192593	-0.00555556	-0.0164074	-0.00855556	0.00725926	-0.00492593	0.000666667	0.0293704	0.0202963	0.0251481	0.00933333	0.00374074	0.0348519	0.0244444	0.018037	0.00333333	0.0188148	-0.022	-0.000444444	0.00522222	0.00651852	0.00714815	0.0412593	0.0189259
YT10	0.019037	0.0221481	0.0284074	0.0314074	0.0119259	0.00266667	0.0259259	-0.00159259	0.0170741	0.02	0.0273704	0.00414815	0.0133704	-0.0204074	0.011037	0.0255185	-0.0397407	-0.0574815	0.00718519	-0.00881481	0.0256296	-0.00451852	0.0135926	0.00196296	0.00062963	0.0134444	0.0221111	0.00255556	0.0178889	0.0182593	0.00714815	0.00766667	0.0359259	0.0322963	0.0417778	0.0461481	0.0384074	0.0384815	0.0127407	0.0251852	0.019037	0.0137407	-0.00333333	0.00555556	0.0062963	0.00803704	0.0314074	0.0376667	0.0384815
YT12	0.00862963	0.0338889	0.013037	0.0136667	0.0194815	0.0121481	0.0245556	-0.0188519	-0.0115185	0.0168148	0.00496296	0.0097037	0.0144444	-0.027	0.0193704	0.0246667	-0.0681481	-0.0385185	0.000555556	-0.00637037	0.0153704	0.00322222	0.0169259	0.001	-0.0204074	0.00637037	0.00685185	-0.015037	0.00581481	0.0183333	0.00792593	-0.0138519	0.0354815	0.0248148	0.0258889	0.0302963	0.0218148	0.0325556	0.0165926	0.0262963	0.0103333	0.0167407	-0.016	-0.000851852	0.0138519	-0.00322222	0.0207407	0.0207037	0.0192222
YT11	0.00759259	0.0373333	0.0137778	0.0141481	0.0057037	0.00744444	0.0201481	0.018037	0.008	0.0226667	0.00666667	0.038037	0.00377778	-0.0265926	-0.0412593	0.000592593	-0.0703333	-0.0397407	-0.0138148	-0.00459259	0.00811111	0.002	-0.00333333	-0.0067037	-0.0194444	0.0198519	0.0236296	0.0101481	0.0167407	0.016037	0.0224444	0.0108519	0.0117037	0.00781481	-0.00374074	0.024	0.0174074	0.0248519	0.0309259	0.0234444	0.0242222	0.0241852	0.00681481	0.00707407	0.00774074	0.00137037	0.0277778	0.015	-0.0022963
YT19	0.0163333	0.0221852	0.033037	0.00851852	0.0228519	0.029963	0.0379259	0.0154444	0.010963	0.0338519	0.0348148	0.0398519	0.0206296	-0.0129259	-0.008	0.0221111	-0.0404444	-0.0291111	0.0114074	0.0194444	0.0153704	0.0297037	0.0221111	-0.00125926	-0.0212222	0.0183333	0.0337407	0.000111111	0.00644444	0.017963	0.0211481	-0.00137037	0.0150741	0.0215185	0.0232222	0.0385556	0.0375926	0.017963	0.0178148	0.0139259	0.0236667	0.00948148	0.0438519	0.0427407	0.039963	0.0515926	0.0440741	0.0327407	0.0232593
YT07	0.0238519	0.0425185	0.0144074	0.0141481	0.0321852	0.00522222	0.031963	0.0140741	0.0256296	0.0412593	0.0321111	0.039963	0.00233333	0.0136667	0.00318519	0.036037	-0.0455926	-0.0131852	0.00481481	0.00859259	0.0242963	0.00251852	0.00692593	0.000333333	-0.0146296	-0.00177778	0.0364444	-0.00255556	0.0145185	0.0211481	0.0139259	0.0022963	0.0112593	0.0154074	0.0117778	0.0299259	0.021963	0.0202963	0.0226296	0.0251852	0.0195185	0.0183704	0.0184444	0.0121481	0.0262222	0.0222963	0.0385926	0.0226667	0.0271852
YT17	-0.00255556	0.0387407	0.017	-0.00259259	0.0012963	-0.014	0.00318519	-0.00522222	-0.00233333	0.0264074	0.0208889	0.0224074	-0.015037	-0.0178889	-0.0234074	0.0185926	-0.053037	-0.0368519	-0.00188889	0.00825926	0.0105556	0.0145926	0.0198148	-0.003	-0.0102222	-0.0214444	0.013	-0.0230741	-0.0177778	-0.00355556	-0.00418519	-0.0272222	0.0138148	0.0118148	-0.0120741	0.019	0.0168519	0.0300741	0.0275926	0.0344815	0.0195926	0.0317778	0.00974074	0.00662963	0.0154815	0.0116296	0.0317407	0.0265556	0.0207407
YT20	0.0206667	0.0645926	0.0221111	0.021	0.0226667	-0.0124074	0.017	-0.00303704	0.0140741	0.0209259	0.021	0.0373704	0.0145926	-0.00655556	-0.00755556	0.0162222	-0.0606667	-0.0223704	0.00122222	0.0148148	0.0192963	0.00792593	0.017	0.00807407	-0.021	-0.0082963	0.0276667	-0.0047037	0.00037037	0.0172222	0.0196667	-0.00366667	0.00403704	0.0062963	0.00703704	0.0255185	0.0215556	0.0332222	0.0377037	0.0255926	0.0284444	0.0289259	0.0167037	0.01	0.0245926	0.0258889	0.0493704	0.00825926	0.0165556
4086	-0.026	0.021	-0.00177778	0.00674074	-0.022037	0.0124074	0.0284815	-0.00559259	0.0198519	-0.0175926	-0.0338148	0.026	0.000148148	-0.0266667	-0.0182963	0.0325556	-0.0612963	-0.0664074	0.00248148	-0.005	0.00588889	0.0144444	0.0318889	-0.015963	-0.0456296	0.0234815	0.031963	0.025037	0.0417037	0.038037	0.0214444	0.009	0.0254444	0.00848148	-0.0401852	0.032963	0.0193704	-0.00914815	0.013	-0.0448889	-0.00914815	-0.0264444	-0.0097037	0.00633333	-0.00640741	-0.00803704	0.0765556	0.0471852	0.0618519
3069	0.0301481	0.0128148	0.0266667	0.0324444	0.0275556	0.0197407	0.0415926	0.0130741	0.0380741	0.0256667	0.0315926	0.0511852	0.0204815	-0.014037	0.012	0.0151852	-0.0281111	-0.020963	0.0294074	0.037963	0.0325185	0.00907407	0.0338519	0.0336296	0.0266296	0.0287037	0.0316296	0.0411481	0.0473704	0.0341111	0.04	0.0362963	0.0240741	0.0350741	0.0225556	0.0458889	0.0322593	0.0441481	0.0234074	0.0301852	0.0307407	0.0446296	0.0197407	0.0155556	0.0017037	0.0154815	0.0317778	0.051	0.0294815
4399	0.0240741	0.0237407	0.026037	0.0181111	0.00414815	-0.00755556	7.40741e-05	-0.00237037	0.0108519	0.0112593	0.00877778	0.0307778	0.0174815	-0.0528148	0.00496296	0.00948148	-0.0542963	-0.0588519	0.00296296	0.0132222	0.027963	0.0243333	0.00796296	0.0128889	-0.00937037	0.0104444	0.0545185	0.0215185	0.0492593	0.0488889	0.0123333	0.00548148	0.0215556	0.00666667	0.0114074	0.0325926	0.0139259	0.00903704	0.0322222	0.00448148	0.0114444	-0.00366667	-0.0154074	-0.00807407	-0.0181481	-0.0037037	0.00833333	0.0334815	0.0178148
4402	0.0306296	0.0529259	0.0466667	0.0423333	0.0361111	0.037	0.050963	0.0278148	0.0418519	0.0528889	0.0452963	0.0604074	0.034037	0.016963	0.0530741	0.0487037	-0.0114815	-0.00307407	0.0347778	0.037037	0.0474444	0.0295556	0.0463704	0.050963	0.03	0.0383333	0.0574444	0.0464815	0.0532222	0.047963	0.0457407	0.0342963	0.0622963	0.062963	0.0318519	0.0855556	0.0517037	0.0392963	0.0512593	0.0427778	0.0489259	0.024037	0.0453333	0.0368519	0.0474074	0.0517778	0.0562593	0.0506296	0.0336296
3114	0.00633333	0.0324444	0.0295556	0.0120741	0.0273333	0.0504444	0.052	0.0411111	0.0396296	0.0195185	0.0238148	0.0148148	0.0291481	-0.023963	0.0354815	0.0340741	-0.0291852	-0.0332593	0.0052963	0.00681481	0.0255556	0.00337037	0.00377778	0.00851852	0.0435926	0.0265556	0.0244444	0.0253704	0.0329259	0.0242222	0.0266667	0.0224074	0.0555926	0.0196667	0.0381481	0.0508889	0.0355556	0.0404815	0.0423704	0.0472963	0.0504444	0.0481852	0.0100741	0.00322222	0.0308889	0.0213333	0.0417037	0.0288148	0.029037
3294	0.0127407	0.0251111	0.0251852	0.0154074	0.010037	0.00862963	0.0344444	-0.0166667	0.0116667	0.00948148	0.0237778	0.0214074	0.00811111	-0.0338889	0.00418519	0.00581481	-0.0343704	-0.0352963	-0.00325926	0.00166667	-0.00433333	-0.012037	-0.00751852	-0.0017037	-0.027	0.0203704	0.00592593	0.00288889	0.0154074	0.0317407	-0.00303704	0.00907407	0.0194815	0.00174074	0.0207407	0.0301852	0.0143704	0.021037	-0.00892593	0.0111852	0.0317407	0.0151852	0.0104444	-0.00418519	0.0128519	0.00251852	0.0241481	0.0201481	0.0142593
3116	0.0324815	0.0132963	0.0145926	0.023	-0.00144444	-0.000222222	0.00681481	-0.012963	0.0289259	0.018963	0.0281481	-0.00559259	0.00940741	-0.055	0.00992593	0	-0.0457037	-0.0756667	0.0145556	0.0234074	0.0149259	0.0382593	0.0216296	0.0206667	0.0276296	0.0295926	0.0385926	0.0320741	0.0262963	0.0439259	0.03	0.0232222	0.0384444	0.0227778	0.0164815	0.0316667	0.00874074	0.0107037	0.023963	0.0359259	0.0131111	0.0137037	0.00940741	-0.000296296	0.0156667	0.0224444	0.0338148	0.0142222	0.0398889
3154	0.0257037	0.0322222	0.0361852	0.0104444	0.0181481	0.028037	0.0256667	0.00748148	0.0280741	0.029963	0.0169259	0.038037	0.0212963	-0.012	0.021037	0.024963	-0.0285926	-0.0337778	0.0188889	0.00766667	0.0495926	0.0265556	0.0225185	0.0441481	0.035963	0.0382963	0.0365926	0.00488889	0.0284074	0.0257778	0.020963	0.0296296	0.0362222	0.0531481	0.0412593	0.0478148	0.032	0.0362963	0.032037	0.0613333	0.0471111	0.046037	0.0397407	0.0337407	0.0290741	0.0327407	0.0374074	0.0554074	0.0419259
3165	0.0247407	0.0184444	0.0116296	0.00637037	0.0158889	-0.00133333	0.008	-0.0092963	3.7037e-05	0.000888889	0.0114815	0.0285926	0.0226296	-0.0381481	-0.00140741	0.0264074	-0.0783704	-0.0525185	-0.00562963	-0.0122222	0.0354444	0.00107407	0.0196667	0.0132593	0.0296667	0.0304815	0.0356296	0.021963	0.016037	0.0337778	0.0327407	0.0254444	0.00992593	0.0521111	0.00755556	0.0423333	0.0228889	0.00688889	-0.0136296	0.0275556	0.00618519	0.0107407	0.014037	-0.00640741	0.00240741	0.0187778	7.40741e-05	0.0428519	0.0125926
3166	0.0205185	0.0158519	0.035963	0.0267778	0.0282963	0.0108889	-0.00266667	0.00385185	0.0125926	0.00844444	0.00725926	0.0256296	0.0324444	-0.0654444	0.00337037	0.0339259	-0.0382963	-0.0637778	0.0188889	0.00744444	0.0364444	0.0313333	0.0246667	0.0269259	0.0416667	0.0244444	0.0219259	0.00403704	0.0134444	0.0347407	0.0198519	0.020963	0.0274444	0.0465926	0.0267037	0.035963	0.0328519	-0.0032963	-0.0240741	0.0207778	-0.00222222	0.0164815	0.00062963	-0.00525926	0.00940741	0.0236667	0.00837037	0.0524444	0.0156296
4325	0.0241481	0.00674074	0.0265926	0.00866667	0.0216296	-0.0108519	0.00737037	-0.0117778	-0.00866667	0.00755556	-0.000333333	0.00807407	0.009	-0.0314815	-0.00722222	0.000185185	-0.0708889	-0.0317037	0.00362963	0.00581481	0.00307407	0.0228148	0.00896296	0.0214074	0.00211111	0.0118148	0.0205185	-0.00766667	0.024037	0.0232222	0.016037	0.0255556	0.0179259	0.0142222	0.00596296	0.0163333	0.0101111	0.0161111	0.0225185	0.0101111	0.0203704	0.015037	0.00607407	0.0137407	0.0174444	0.0165926	0.0304815	0.0332963	0.0158889
4328	0.0337778	0.010963	0.0312593	0.02	0.0364815	-0.0191852	0.0268889	0.0168889	0.000925926	0.0123333	0.00911111	0.0292593	0.0146667	-0.0223704	-0.00133333	0.00507407	-0.0538889	-0.021963	0.00637037	0.00240741	0.0149259	0.026	0.017	0.0300741	0.0112963	0.0037037	0.0143704	-0.0125926	0.00485185	0.0276667	0.0183333	0.015	0.0297407	0.0328889	-0.00174074	0.0217778	0.0161481	0.0157037	0.00992593	0.0219259	0.0196667	0.00562963	0.0169259	0.014	0.00377778	0.0228519	0.0285556	0.031037	0.026963
4329	0.0188889	0.0159259	0.0246667	0.00481481	0.0175185	0.00488889	0.0181481	0.00866667	0.0232593	0.0138889	0.0134444	0.0223333	0.0353704	-0.0152222	0.00581481	0.023037	-0.0497778	-0.00774074	0.00318519	0.0121481	0.00540741	0.0283333	0.0163704	0.0092963	0.00659259	0.0142222	0.0368148	0.00907407	0.0177407	0.0195556	0.0316296	0.0194815	0.0504444	0.0424444	0.0217407	0.0427778	0.0362593	0.0255185	0.013963	0.0275556	0.0275556	0.0166296	0.0248889	0.0257407	0.0214074	0.0364815	0.05	0.0257778	0.0214444
3812	0.0162963	0.0042963	0.0156296	0.00703704	0.00411111	0.00633333	0.0109259	-0.00144444	0.00848148	0.00951852	0.00777778	0.0441852	0.00037037	-0.0368148	0.0242222	0.0101852	-0.051	-0.0545926	0.0217778	0.0102593	0.0285926	0.0145556	0.00111111	0.0247778	0.0174074	0.0146296	0.0326667	0.00462963	0.0137778	0.0294444	0.0179259	0.0155926	0.0285926	0.0401111	0.0236296	0.0244074	0.0131111	0.0138889	0.0241111	0.00314815	0.0272963	0.0171852	0.00548148	-0.0017037	0.00414815	-0.00322222	0.0324444	0.046963	0.0102963
3817	0.00474074	-0.00474074	0.0295556	0.0178889	0.0123704	-0.00144444	0.0178148	-0.0108519	0.0228889	0.00440741	0.0142593	0.0178148	0.0072963	-0.0360741	0.0221481	0.0207407	-0.0524815	-0.0437407	0.0135185	0.00751852	0.0148148	0.0147778	-0.000296296	0.0168889	0.0314074	0.012963	0.0141481	-0.0087037	0.00514815	0.00218519	-0.00625926	0.00259259	0.0404444	0.0384444	0.0101481	0.0252593	0.025037	0.0162963	0.0189259	0.0154815	0.0247407	0.0127778	-0.0110741	-0.00896296	0.00403704	-0.00122222	0.0287407	0.0315926	0.00918519
3818	-0.00762963	-0.00285185	0.0125556	0.00440741	-0.00418519	0.004	0.0072963	-0.0146296	0.00718519	0.00333333	-0.00637037	0.00751852	0.00714815	-0.0386667	0.0180741	0.0101852	-0.0515185	-0.041037	0.0207778	-0.00511111	0.0216667	0.0196667	0.00622222	0.010963	0.0214815	0.0169259	0.014	-0.00944444	0.0134074	0.0176296	0.0189259	0.00518519	0.0356667	0.0578148	0.0155926	0.0277037	0.00444444	0.0253333	0.0156667	0.015	0.0235926	0.0187037	0.00692593	0.00996296	0.0146667	0.00459259	0.0177037	0.0179259	0.019963
3823	0.0102222	-0.00674074	0.0212963	0.0168889	0.00674074	0.0159259	0.033037	0.0211852	0.0213333	0.000740741	0.00807407	0.0345556	-0.00459259	-0.0304444	0.00814815	0.00733333	-0.0696296	-0.0491111	0.0103333	0.00196296	0.0237778	0.0206296	0.0180741	0.0315185	0.00451852	0.0137778	0.0228519	0.011	0.0205926	0.0217037	0.00914815	0.00614815	0.0236296	0.0416667	0.0152222	0.0191852	0.00962963	-0.00237037	0.0173333	0.0147037	0.0215926	0.0181111	-0.00437037	-0.0218889	0.00651852	-0.0162222	0.016963	0.0265926	0.0112593
3825	0.0103704	0.00837037	0.0384444	0.00981481	0.0177037	0.0114815	0.0207407	0.000111111	0.0142222	0.00285185	0.0293333	0.0327407	0.000333333	-0.0192963	0.0366667	0.0468519	-0.0165185	-0.0188889	0.0288148	0.0153704	0.0274815	0.0241111	0.0172593	0.0321481	0.037	0.0361481	0.0292222	0.00774074	0.0312222	0.0310741	0.0196296	0.00144444	0.0478148	0.0558889	0.0321111	0.0241852	0.0173333	0.0284815	0.0316296	0.0283333	0.0360741	0.0248519	0.0217407	0.0103704	0.0285185	0.018	0.0366667	0.0485556	0.0258889
3826	0.0228148	0.00174074	0.0330741	-0.00266667	0.0277407	0.006	0.0374815	0.00196296	0.0191111	0.0243704	0.0225185	0.0302593	0.0211481	-0.0308148	0.01	0.0251852	-0.044037	-0.0458519	0.026963	0.0119259	0.0217778	0.00725926	0.0257407	0.0114444	0.0264444	0.00459259	0.0165556	0.011037	0.0127778	0.016963	0.008	-0.00688889	0.0447407	0.042	-0.00385185	0.0219259	0.0156296	0.0192222	0.0322222	0.0186667	0.0336296	0.0114074	0.0217407	0.006	0.0266296	0.0163704	0.021037	0.0611111	0.0183704
3828	-0.019	-0.00966667	0.03	-0.0118519	-0.00537037	-0.051	-0.00348148	-0.00325926	-0.00748148	-0.0444074	0.000888889	0.00625926	-0.00325926	-0.0407778	-0.0387778	-0.0251111	-0.0879259	-0.0724074	-0.0132593	-0.038037	0.0052963	-0.0238519	-0.0375556	-0.0475926	-0.0351111	-0.0136667	-0.000111111	-0.0114074	0.00244444	0.0102222	-0.0392222	-0.0211481	0.0361111	0.0357407	-0.00303704	0.009	-0.0293704	-0.019963	0.0134815	-0.0461111	-0.0254815	-0.0176296	-0.0315556	-0.0235926	-0.0265926	-0.0121481	0.0434815	-0.000148148	0.0141852
3181	0.00203704	-0.0128519	0.0136296	0.00114815	0.0138889	0.006	0.0210741	-0.00314815	0.0222222	0.014963	0.0215926	0.0360741	-0.011037	-0.0461852	-0.0398889	0.0181481	-0.0479259	-0.0408519	0.00437037	-0.0205556	0.0214074	0.0227037	-0.007	0.00174074	0.00696296	0.0115556	0.0145185	-0.00285185	0.0127778	0.0167407	0.0118519	0.0228889	0.020037	0.0368519	0.0148148	0.0506296	0.00785185	0.0226296	0.030963	0.00385185	0.0215185	-0.00125926	-0.0115185	-0.00407407	-0.0118148	0.009	0.0404074	0.0192963	0.0017037
3187	-0.00385185	-0.0057037	0.0287407	0.001	0.00862963	-0.00455556	0.030963	-0.00062963	0.019963	0.0335556	0.0354815	0.0126667	-0.00240741	-0.0441111	0.00440741	0.025037	-0.049963	-0.0288148	0.00733333	0.00377778	0.0301481	0.0225926	0.021	0.014963	0.0286667	0.0116667	0.0157407	0.0156296	0.00037037	0.019963	0.0214074	0.02	0.0308889	0.0244444	0.0298148	0.0549259	0.0259259	0.0398519	0.0473333	0.0191481	0.0271481	0.0244815	0.0382222	0.0414074	0.0359259	0.0438889	0.0537778	0.0180741	0.00281481
3393	0.00859259	-0.00751852	0.017	0.0135185	0.00625926	0.00959259	0.0124815	-0.00488889	0.0262963	0.00766667	0.00525926	0.0147778	0.0160741	-0.0234444	-0.014963	0.0127778	-0.0466296	-0.0381481	0.00533333	-0.00062963	-0.00577778	0.015	0.0183704	-0.00825926	0.0164815	0.0204444	0.0118148	0.00888889	0.0092963	0.0203704	0.0134815	0.013037	0.0286296	0.0329259	0.0231852	0.053037	0.0165556	0.0331111	0.00762963	0.0119259	0.0138519	0.00559259	0.0170741	0.0353333	0.0239259	0.0313704	0.0181481	-0.00581481	0.00962963
3407	0.0311852	0.00977778	0.0142593	0.0216296	0.014	0.0247037	0.0265926	-0.000925926	0.0295185	0.0358148	0.0251481	0.0221111	0.0297037	-0.0224815	0.00711111	0.0213704	-0.0217778	-0.035	0.0124815	0.0103704	0.029963	0.0139259	0.0149259	0.011037	0.023037	0.0245185	0.0180741	0.00596296	0.00803704	0.0281852	0.0122222	0.0237778	0.0295556	0.0415926	0.0238148	0.0493704	0.0149259	0.0515185	0.0161481	0.0144074	0.0304815	0.0269259	0.0288889	0.0142222	0.0393333	0.0391852	0.0423704	0.0214074	0.0161111
3428	0.00703704	-0.0188889	0.032963	0.00159259	0.0172593	0.0131111	0.0164815	-0.00566667	0.0135556	0.0264444	0.0156667	0.0157037	0.0225926	-0.0419259	0.001	-0.00696296	-0.039963	-0.061963	-0.000555556	-0.00318519	0.00877778	0.0138148	-0.000407407	0.00566667	0.0238889	0.0168519	0.00544444	0.0111852	0.00192593	0.00437037	0.00362963	0.0228889	0.0194444	0.0251111	0.0227037	0.0324815	0.00925926	0.0274444	-0.0116296	-0.0172593	0.0222593	0.0156667	0.0107778	0.0127407	0.0191481	0.0278889	0.0328148	0.0251111	0.0157778
4635	0.0115556	0.0151111	0.0221852	0.02	0.0145185	0.00818519	0.0188889	-0.00585185	0.0261481	0.00792593	0.0258519	0.0317407	0.0235185	-0.0147407	-0.0154074	0.0271852	-0.0222222	-0.0254444	0.0134074	0.00203704	0.00781481	0.0214444	0.0262593	0.0310741	0.0357407	0.0126296	0.0155185	0.0122222	0.0242222	0.0164444	0.0265185	0.00918519	0.0350741	0.0199259	0.0185556	0.0464074	0.0303704	0.0362963	0.0231481	0.00422222	0.0397407	0.0142593	0.00833333	0.00237037	-0.00196296	0.0184074	0.013	-0.000814815	-0.0209259
4638	-0.00466667	-0.0077037	0.0123333	0.010037	0.00418519	0.003	0.0147778	-0.0267407	0.0134074	0.00774074	0.0127778	0.0158519	0.00985185	-0.0346296	-0.024037	0.0221111	-0.0332593	-0.0489259	-0.00359259	-0.00488889	0.00918519	0.0187037	0.000333333	-0.0087037	0.0176667	-0.00588889	0.00551852	-0.00955556	0.0122963	0.00914815	0.0106667	0.00388889	0.0191852	0.00403704	0.00862963	0.0301111	0.000259259	0.0190741	0.0158148	-0.00885185	0.0185926	0.00688889	0.0115556	0.00933333	0.00933333	0.0271852	0.0182593	-0.0101111	-0.0109259
4639	-0.00111111	0.00855556	0.00366667	-0.0082963	-0.0157037	0.00522222	0.0301852	-0.0234444	0.0233333	0.00892593	0.0248148	0.0217778	-0.0092963	-0.0490741	-0.0158519	0.0172593	-0.0627407	-0.0463704	-0.0022963	-0.00348148	7.40741e-05	0.00581481	0.004	-0.0125926	0.000740741	0.0162222	0.0152963	0.00814815	0.0104074	0.023	0.000148148	0.0158519	0.0197778	0.0104815	0.0312593	0.0295185	0.0154444	0.0227037	0.0191852	0.00444444	0.00803704	0.020963	0.0241481	0.0376296	0.0192222	0.0318889	-0.000962963	0.0104074	-0.00477778
4642	-0.0139259	-0.004	0.00866667	-0.00981481	-0.010037	-0.00485185	0.0140741	-0.0201111	0.0197778	0.00625926	0.00362963	0.0204444	0.00655556	-0.0185926	-0.0302593	0.033963	-0.0385185	-0.0351852	-0.00455556	-0.0111481	0.003	0.00792593	-0.00344444	-0.0164815	0.00562963	0.011	0.00988889	0.00977778	0.0142593	0.0128889	-0.000851852	0.00625926	0.0159259	-0.00281481	0.0211111	0.0328148	-0.00240741	0.0235556	0.00355556	-0.00222222	0.014	0.0161111	0.00433333	0.00307407	0.000222222	0.0134444	-0.00133333	0.003	-0.0077037
3397	0.0192222	-0.00922222	0.0175556	0.0169259	0.013963	0.0141111	0.0207037	0.00218519	0.0275556	0.012	0.028963	0.011037	-0.00837037	-0.0278519	-0.00748148	0.0323704	-0.0566296	-0.0414444	-0.00103704	0.00318519	-0.00511111	0.00459259	-0.00118519	-0.00762963	0.0247407	0.0234444	0.0363704	0.0203333	0.0405556	0.0291111	0.034037	0.0323704	0.0293704	0.0296667	0.0141111	0.0275926	0.000740741	0.0224074	0.0253704	0.0233333	0.0281481	0.0103333	-0.00881481	-0.00162963	0.012037	-0.00407407	0.0167037	0.0139259	0.00722222
3398	0.0141852	0.0167407	0.0215556	0.0274444	0.0224815	-0.00340741	0.020037	0.00859259	0.0214444	0.0257778	0.0298148	0.00425926	0.000888889	-0.0151481	-0.0101852	0.0248148	-0.0369259	-0.032	0.0193704	0.00137037	0.00681481	0.0157407	0.00677778	0.0147778	0.0107407	0.0355926	0.0292593	0.0258889	0.026037	0.0378519	0.0186667	0.0326296	0.0336667	0.038	0.0349259	0.0462222	0.0122222	0.00962963	0.0164444	0.0212222	0.00907407	-0.00618519	0.00322222	0.00651852	-0.00296296	0.0136296	0.0141111	0.0159259	-7.40741e-05
3399	-0.0228148	0.00755556	0.00162963	-0.0150741	-0.00496296	-0.010963	0.0100741	-0.0229259	0.0116667	-0.00507407	-0.00314815	-0.0122593	-0.0265926	-0.0402222	-0.0100741	-0.000851852	-0.0844815	-0.0682593	-0.0136296	-0.0108889	-0.00281481	-0.0022963	-0.00796296	-0.0121852	0.000148148	0.00951852	0.0242593	0.0153704	0.0179259	0.0240741	0.00466667	0.00196296	0.0291852	0.0194815	-0.0037037	0.00733333	-0.0148148	-0.0186667	0.0165926	-0.00596296	-0.0232963	-0.000333333	-0.029037	-0.0162963	-0.0190741	-0.00966667	0.00288889	-0.00618519	-0.000148148
3436	-0.000407407	0.00833333	0.00518519	-0.00755556	-0.0137037	0.0148519	0.0148519	-0.0112593	0.0216296	0.00655556	0.0112593	0.0124074	-0.0141111	-0.0367407	-0.0255185	0.011037	-0.0374815	-0.0418148	-0.0141481	-0.0109259	0.00414815	0.000259259	0.00496296	0.00185185	-0.0123333	0.00703704	0.00544444	0.0148519	0.0254444	0.0284444	-0.00333333	0.0158519	0.0377407	0.00933333	-0.00288889	0.0254074	0.0281111	0.00433333	0.0267407	0.0144074	0.0116296	0.0247778	0.00177778	-0.0151852	-0.00981481	0.00725926	0.0233333	0.0264444	0.0142222
3440	0.002	0.0107407	0.0155185	-0.0107407	-0.0135556	-0.00581481	0.0171852	-0.011037	0.00748148	-0.00581481	0.0212222	-0.008	-0.0104074	-0.0510741	-0.024037	0.00544444	-0.0634815	-0.0455185	-0.0218519	-0.0152963	-0.00585185	-0.000407407	-0.00903704	-0.026037	-0.0155556	0.0087037	-0.000148148	-0.0102222	0.00262963	0.0148148	-0.00588889	-0.00151852	0.0125556	0.0182963	0.00659259	0.0228519	0.00759259	-0.0161481	0.0032963	0.00685185	-0.00251852	0.0106296	-0.014037	-0.014963	-0.0137037	-0.00603704	0.00625926	0.00966667	0.00311111
3441	0.0127407	0.0187778	0.0233333	0.0205556	0.0200741	0.00759259	0.0313333	-0.00325926	0.0322222	0.0260741	0.0205556	0.00362963	0.00711111	-0.0292222	0.0241111	0.0238148	-0.0482593	-0.0446296	0.0195926	0.0203704	0.0116296	0.0288148	0.0221852	0.00833333	0.0171852	0.0241852	0.0252963	0.0124074	0.0277778	0.0347407	0.0122593	0.0224815	0.0351111	0.0442963	0.0235926	0.0253333	0.0107407	-0.00507407	0.00496296	0.0186667	0.0122593	-0.0162593	0.00485185	0.0101111	0.0103333	0.0164074	0.0295926	0.0115185	0.0052963
3442	0.00940741	0.0111111	0.019	0.00411111	0.00703704	0.00307407	0.0250741	-0.008	0.0105556	0.0131481	0.0201481	-0.000259259	-0.00811111	-0.029963	-0.0135185	0.0118148	-0.0458519	-0.0308889	0.00385185	0.0147778	0.013	0.0105556	0.0187037	0.00818519	0.0067037	0.0163704	0.0312963	0.0171852	0.0326296	0.0310741	0.0232222	0.0143333	0.0398889	0.0213704	0.00559259	0.0343704	0.00640741	-0.00196296	0.00433333	0.00644444	-0.0121852	-0.0113704	-0.00622222	-0.0151481	0.00396296	0.0148519	-0.00188889	0.0198889	0.0191481
4371	0.00355556	0.0241481	0.0232593	0.00874074	0.0121481	0.000444444	0.0017037	0.00688889	0.00751852	0.020037	0.0243704	-0.00718519	-0.00344444	-0.0152222	0.00403704	0.0153704	-0.0318889	-0.0202222	-0.0155926	-0.0104815	0.001	0.00692593	0.0176296	-0.00566667	0.0092963	0.0181852	0.00577778	0.0214815	0.0323704	0.0379259	0.0232222	0.0208889	0.0353704	0.0125185	0.0187037	0.0178148	0.0136296	-0.000925926	-0.00344444	0.008	0.00274074	-0.0052963	-0.0234074	-0.0272593	-0.00962963	-0.00474074	0.0200741	0.0293704	-0.00262963
4372	0.0309259	0.033	0.0308148	0.0361111	0.024963	0.027037	0.0162593	-0.000777778	0.0278889	0.0283333	0.0278148	0.0196667	0.0118519	-0.02	-0.0276667	0.0109259	-0.0452963	-0.036037	-0.0186667	0.00511111	0.00137037	0.0131111	0.00492593	-0.00125926	-0.0167407	0.018963	0.00692593	0.00759259	0.0304815	0.0332222	0.00762963	0.00662963	0.0338889	0.0188519	0.01	0.0307037	0.00685185	0.0125556	0.00488889	0.0321481	0.0234444	0.014963	0.00192593	-0.00214815	-0.0108519	-0.0113704	0.0246296	0.0222593	-0.0103333
4375	0.0246667	0.0148148	0.0315556	0.0367407	0.0137778	0.0314815	0.0284815	0.0104074	0.0405185	0.0442222	0.0441481	0.00311111	0.0150741	-0.00418519	0.0012963	0.0252222	-0.038037	-0.0161111	-0.013	0.0192593	0.0117037	0.0134074	0.0211852	0.00962963	0.0357037	0.0353704	0.0301852	0.0356667	0.0227037	0.0454444	0.0201481	0.0132963	0.0603333	0.044037	0.027037	0.0357407	0.0277407	0.012037	0.00774074	0.0236296	0.0147037	0.0282222	0.00218519	-0.00937037	0.0151111	0.0171111	0.0485185	0.0258148	0.00555556
3839	0.00414815	0.00292593	0.0123704	0.0114444	-0.00577778	0.0120741	0.0398519	0.015	0.0258148	0.0204815	0.0206667	0.0134074	0.0214074	-0.0212222	0.026037	0.0341111	-0.0314444	-0.0355926	0.0143333	0.0214074	0.0258889	0.0337407	0.0284444	0.00777778	0.00744444	0.010963	0.0262593	0.0192593	0.0167037	0.0228889	0.0227037	0.00918519	0.037037	0.0436667	0.0162593	0.0278519	0.00677778	0.0355926	0.0117407	0.0283704	0.0303333	0.0218889	0.0133333	-0.0102593	-0.0105556	0.00907407	0.0267407	0.0197778	-0.0115185
3840	0.00340741	-0.00351852	0.006	0.00792593	-0.0101852	0.0137407	0.0304444	0.0137037	-0.00111111	0.016	0.0161111	0.0154815	0.017	-0.0276667	0.0150741	0.0235926	-0.0251852	-0.0405185	0.0118519	0.00833333	0.0191111	0.0292963	0.0153704	0.0146296	-0.0228519	0.0125556	0.0121111	0.0166296	0.0118889	0.0144444	0.00522222	-0.0127778	0.0425185	0.0312593	0.0214074	0.0154444	0.0097037	0.0257037	0.0122222	0.0299259	0.0236667	0.0183333	0.00877778	-0.0113704	-0.0174815	0.00303704	0.0032963	0.0401852	0.00914815
3844	-0.0171481	-0.00037037	-0.004	-0.0324074	-0.0141111	-0.0123333	0.00811111	0.0225185	0.0223704	0.00492593	-0.00274074	0.0225185	0.0302963	-0.0221852	0.0492222	0.0184815	-0.0372593	-0.0658519	0.0332593	0.0207778	0.0265556	0.0321481	0.0258889	0.035963	-0.0244074	-0.035037	0.000259259	-0.00744444	-0.00114815	-0.0165185	-0.00225926	-0.0110741	0.0355185	-0.00211111	0.00614815	0.0541852	0.0284444	0.00974074	0.00485185	0.0131481	0.0276296	0.0142593	0.0257778	-0.00433333	-0.0101111	-0.00633333	0.035037	0.0445185	0.0112963
3845	0.0145556	0	0.00966667	0.010037	-0.00037037	0.0022963	0.0394815	0.000222222	0.0201481	0.0302593	0.0335556	0.0278519	0.0175556	-0.0391481	0.0128519	-0.00385185	-0.057037	-0.0592222	0.0111852	0.0162963	0.0225926	0.0127407	0.0138889	0.0275556	-0.0108148	0.0141481	0.0248148	0.0027037	0.00466667	0.0181111	0.0114074	0.00122222	0.0308148	0.0373704	0.00562963	0.0237037	0.00859259	0.0122593	0.00507407	0.0170741	0.00451852	0.0171852	0.00818519	0.0052963	-0.00174074	-0.000888889	0.0408148	0.0585926	0.0102222
3847	-0.0144815	0.00888889	0.0082963	0.00407407	-0.0219259	0.0321111	0.0309259	-0.0157778	0.00340741	0.0157778	0.0101111	-0.00625926	0.0141111	-0.0481111	-0.0139259	0.0047037	-0.0630741	-0.0815926	0.0158148	0.00477778	0.0171481	0.000296296	0.000555556	-0.0191111	-0.00744444	-0.0067037	0.007	0.00696296	0.0165926	0.00925926	-0.00611111	0.00574074	0.0146667	0.0127778	0.0285185	0.0175185	-0.00625926	0.0202593	0.0262222	0.0337407	0.000185185	0.013037	0.0204815	0.0112593	0.00266667	0.0266296	0.0159259	0.0526296	0.012
3861	0.00544444	-0.00385185	-0.00203704	0.000111111	-0.00759259	0.00388889	0.0182963	0.00166667	0.0165926	0.0102593	0.0102222	0.0184074	0.0140741	-0.0242963	0.0282222	0.0312593	-0.0404444	-0.056963	0.010963	0.00437037	0.0251481	0.0217037	0.0212222	0.026	0.00540741	-0.00481481	0.0104815	0.00333333	0.00396296	0.000666667	0.01	-0.014037	0.0264815	0.0227407	0.00851852	0.0140741	0.011037	0.0262963	0.0111111	0.0141111	0.0145556	0.0123704	0.0156296	-0.00555556	-0.0017037	7.40741e-05	0.0378148	0.0267407	-0.0125185
4657	0.0210741	0.0207778	-0.0032963	0.00481481	0.0145185	0.00896296	0.0335185	0.0168148	-0.000222222	0.0164815	0.0116296	0.00396296	0.0197778	-0.0114815	0.0185185	0.022	-0.0425556	-0.0442593	-0.00648148	0.00196296	0.00740741	-0.00137037	0.0154815	0.00596296	-0.0118889	-0.0164815	0.000407407	-0.00262963	-0.0137778	-0.00466667	-0.00259259	-0.0228889	0.0207778	0.00648148	-0.0137778	0.0304815	0.016	0.0325556	0.0224815	0.011037	0.0234444	0.0307037	-0.0135185	-0.0158889	-0.0258889	-0.00148148	0.00455556	0.0155926	-0.0158519
4659	0.0107037	0.0411111	0.0266296	0.0435556	-0.00433333	0.0668519	0.0211852	0.0502593	0.0412222	0.0145926	0.0585185	0.0313704	0.117407	0.0256296	0.0721481	0.11237	-0.0352222	0.00811111	0.0670741	0.0753704	0.0494815	0.0865556	0.0723333	0.0771481	0.0876667	0.0471111	0.0484444	0.0731852	0.0425556	0.0405926	0.0238889	0.0347037	0.0108889	0.0582963	0.0037037	0.0709259	0.0405926	0.045	0.0697407	0.0325556	0.0714815	0.0477778	0.00555556	-0.0187407	0.0304444	0.0235185	0.0981481	0.0487037	0.0514815
4660	0.0147037	0.0118889	0.00344444	0.00837037	-0.00766667	0.0117407	0.0303333	0.006	0.018037	0.0205926	0.0117037	0.038	0.0243333	-0.0165556	0.017	0.00837037	-0.0467037	-0.0262222	-0.00385185	-0.00244444	0.0102222	0.0147407	0.00433333	-0.00337037	-0.00437037	-0.00418519	0.0209259	0.00592593	0.00685185	0.0117037	0.00248148	-0.005	0.0272593	0.0168148	0.015037	0.0285556	0.00337037	0.0348889	-0.000444444	0.0171481	0.0231481	0.0232593	-0.0154444	-0.0223704	-0.0211481	-0.00748148	-0.00422222	0.0317407	-0.000148148
4661	0.0178519	0.0139259	0.00111111	0.00255556	-0.0077037	0.0305926	0.0332222	0.0135185	0.0278148	0.0166296	0.0172222	0.0168148	0.0037037	-0.0179259	0.00855556	0.00566667	-0.059037	-0.0438148	-0.0237037	-0.00437037	0.018963	0.00633333	0.0225185	-0.00314815	-0.00862963	-0.00603704	0.0182222	0.000666667	-0.00118519	-0.0027037	-0.00155556	-0.00411111	0.0235556	0.0151481	-0.00485185	0.0195185	-0.00481481	0.0344815	0.0254444	0.0363333	0.0087037	0.041037	0.00214815	-0.021	-0.00948148	-0.00514815	0.00377778	0.0327407	-0.00244444
4662	0.0174815	0.0182593	0.0273333	0.00622222	-0.00144444	0.0236296	0.0264444	0.0245185	0.0212963	0.0275926	0.00903704	0.0343333	0.0331481	0.00262963	0.0218519	0.0414074	-0.0303333	-0.0142222	0.0228519	0.0141111	0.0386667	0.0287778	0.0434815	0.0198889	0.0124074	-0.00133333	0.0232222	0.0153333	0.0104815	-0.00903704	0.00859259	-0.00633333	0.0305185	0.0176296	0.0281481	0.042037	0.025	0.00940741	0.00288889	0.025037	0.0225926	0.0160741	-0.00592593	-0.0114444	-0.0182963	-0.0118519	-0.00114815	0.0265926	-0.023037
4663	0.0234444	0.0121481	0.00585185	0.0104815	0.0047037	0.0336667	0.035963	0.0278148	0.024	0.0155556	0.012963	-0.00644444	0.025963	-0.0259259	0.0199259	0.00611111	-0.0523333	-0.0316296	-0.0316667	-0.0104815	0.00874074	0.024037	0.0132222	0.00244444	0.019	0.00185185	0.00662963	0.00703704	0.008	-0.010963	-0.0106296	-0.00792593	0.0193333	0.000703704	-0.004	0.0178889	0.00448148	0.0402593	0.0267778	0.0393333	0.0348889	0.0558889	-0.0143333	-0.0419259	-0.0317407	-0.0123333	-0.015963	-0.000703704	-0.00774074
4664	0.0137407	-0.0188148	0.00581481	0.021037	0.017037	0.0189259	0.0268148	0.000444444	0.0162222	0.0145926	0.0286667	-0.00140741	0.0435926	-0.0101111	0.0190741	0.0197407	-0.064	-0.0416296	-0.00633333	0.0087037	0.0187778	0.0176296	0.0139259	-0.000185185	0.00444444	0.00533333	0.0154815	0.000296296	0.0141481	0.0118889	0.00262963	-0.00103704	0.0345926	0.00677778	0.00374074	0.0245185	0.013037	0.0313333	0.0017037	0.023	0.0186667	0.0248148	0.00533333	0.00122222	-0.00962963	0.000222222	0.0241481	0.0361852	0.00155556
4665	-0.0197037	-0.00344444	0.00174074	-0.00859259	-0.00807407	-0.00355556	0.0217407	-0.00140741	0.00218519	0.00196296	-0.0234815	0.0152593	-0.00859259	-0.0155185	0.0252963	0.021963	-0.0263333	-0.0287778	-0.00711111	-0.0158148	0.0115556	0.00503704	0.0251852	0.000851852	-0.0362963	-0.0238148	0.00322222	0.000814815	-0.0092963	-0.00307407	-0.0057037	-0.028037	0.0157407	0.00733333	0.00966667	0.0227407	0.0102593	0.0295926	0.0188148	0.0165926	0.021037	0.018963	0.00966667	-0.00351852	-0.00955556	-0.00440741	0.00385185	0.02	-0.015037
4666	0.0153704	0.00477778	0.0165926	0.0197778	0.00837037	0.0223704	0.0217407	0.00114815	0.0150741	0.0115185	-0.0136667	0.0195926	0.00433333	-0.014963	0.0294815	0.0258519	-0.0629259	-0.0295556	-3.7037e-05	0.0165185	0.0229259	0.0142593	0.0184444	-0.00577778	-0.009	-0.0232963	0.0171111	-0.012963	-0.00722222	-0.0128519	-0.0101481	-0.0294815	0.04	0.0188519	0.0134444	0.0128889	0.00551852	0.0337778	0.0472593	0.0254074	0.028037	0.0428148	-0.0183333	-0.0212222	-0.0161111	-0.00903704	-0.00166667	0.0251852	0.00144444
4667	0.0184444	0.00814815	0.0142222	0.023	0.0183333	0.0100741	0.0152222	0.0162222	0.026037	0.0158148	0.00822222	0.0308519	-0.00037037	-0.0216667	0.00618519	0.0148889	-0.0204815	-0.0248519	0.00544444	-0.000444444	0.0199259	0.0157407	0.0367407	0.0164815	-0.00811111	-0.0223704	0.0125926	-0.0133333	0.00111111	-0.00277778	0.000592593	-0.0197407	0.0153333	-0.00696296	-0.00959259	0.0357778	0.00362963	0.00351852	0.00622222	0.0140741	0.00951852	0.0108519	-0.00937037	-0.0207407	-0.0228519	-0.0161852	-0.0283704	0.0238148	-0.0300741
4668	0.0178148	0.012963	0.0247778	0.011963	0.0288519	0.00844444	0.0245926	0.0241481	0.0235926	0.0112593	0.0144815	0.0147407	0.011963	-0.00588889	0.0253704	0.0424815	-0.021963	-0.00733333	0.0271111	0.0189259	0.0328519	0.0464074	0.036963	0.0364815	-0.00603704	0.00207407	-0.000925926	0.00422222	0.00796296	-0.00474074	0.0162963	-0.00340741	0.00940741	0.00607407	0.0130741	0.0463333	0.0231481	0.0495185	0.0335556	0.03	0.0431852	0.0408889	-0.0116667	0.0017037	-0.00140741	-0.000925926	0.00218519	0.0488889	-0.010963
4670	0.00518519	-0.00485185	0.00777778	-0.00351852	0.00718519	0.0259259	0.0225556	0.002	0.0232963	0.00633333	0.0189259	-0.00125926	0.0136667	-0.0173333	0.0062963	0.0097037	-0.0571852	-0.0392222	-0.0178148	-0.0215926	0.00551852	0.0143333	0.0145185	0.00525926	-0.0243333	-0.000185185	0.00907407	-0.0223333	0.00274074	-0.00711111	-0.00885185	-0.00362963	0.00759259	-0.011	0.000703704	0.0332593	0.0107037	0.0111852	-0.00381481	-0.0113704	-0.00651852	0.0097037	-0.0143704	-0.0117778	-0.0221481	-0.0110741	-0.015963	0.0305556	-0.0108889
4673	0.00985185	-0.000444444	-0.00222222	0.0104815	0.00585185	0.00525926	0.0312593	-0.00062963	-0.00407407	-0.0012963	0.00362963	0.0111852	0.00537037	-0.0337407	-0.0109259	-0.00814815	-0.0644444	-0.038037	-0.00248148	0.00240741	0.00651852	0.0151481	0.0124444	0.0097037	-0.00955556	0.00366667	0.00514815	-0.0217778	-0.00503704	-0.0103704	0.00392593	-0.0150741	0.00737037	-0.00225926	-0.000407407	0.0361481	0.0195926	0.0328889	0.0177407	0.0184815	0.031	0.0194444	-0.0112593	-0.0187037	-0.0217037	0.0112593	-0.0219259	0.0228889	-0.011037
4674	0.0135185	0.00640741	0.0255926	0.0227037	0.0301852	0.0122593	0.0175926	0.0316667	0.016963	0.0237037	0.0117778	0.002	0.0201852	-0.0247037	0.0263704	0.027963	-0.0603704	-0.0256667	0.00262963	0.014037	0.0207037	0.0255926	0.0262963	0.0295926	-0.0118889	-0.0157037	0.0158889	-0.0101111	-0.00622222	0.00481481	0.0107778	-0.0312963	0.0292593	0.0227407	0.0187778	0.0311111	0.0257407	0.0499259	0.034037	0.0341481	0.0468519	0.0417407	-0.00333333	-0.00281481	-0.0192963	-3.7037e-05	0.0106296	0.0341111	-0.0017037
4737	0.0368519	0.0136667	0.0150741	0.0204815	0.0265926	0.0406667	0.0300741	0.0306667	0.0158148	0.0340741	0.047037	0.0239259	0.0181481	0.0197037	0.0628148	0.0562963	-0.0198889	-0.0181111	0.00966667	0.0157407	0.0386296	0.0446667	0.0463333	0.0392222	0.0205556	-0.00148148	0.00374074	-0.00377778	-0.017	-0.000740741	0.0130741	-0.0142963	0.0223333	0.00759259	0.0251852	0.0417778	0.031	0.0510741	0.0511852	0.0424815	0.0447407	0.0515926	0.0133333	0.00325926	0.0187778	0.017	0.00062963	0.0374815	-0.0152593
4747	0.0242222	0.0174815	0.0104815	0.0241852	0.00181481	0.0311481	0.0352222	0.00281481	0.0374074	0.0358519	0.0182222	0.0593704	0.010037	-0.00637037	0.0221852	0.0201111	-0.0308889	-0.0242963	0.0161111	0.00237037	0.0193333	0.0345556	0.0275926	0.0394815	0.00196296	-0.00251852	0.0304815	0.0151481	0.00703704	-0.00385185	0.00944444	0.0131481	0.0423704	0.00844444	0.0224074	0.0383704	0.0175185	-0.00781481	0.00348148	0.0194074	0.0221852	-0.00803704	0.00185185	-0.0115926	-0.0242593	0.00148148	-0.0242593	0.0322222	-0.0197778
4754	0.026	0.0313333	0.0163333	0.0281852	0.0166296	0.0235556	0.0288148	0.0187778	0.031	0.0296667	0.0311481	0.0204074	0.0396296	-0.0131852	0.0173704	0.0332593	-0.034	-0.0267778	0.013	0.00151852	0.0197778	0.0352963	0.0204444	-0.00392593	0.01	-0.00288889	0.0139259	-0.00507407	0.0151111	0.0114444	0.00918519	-0.00288889	0.0354074	0.025037	0.0145926	0.038963	0.0192222	0.025037	0.020037	0.0252963	0.0289259	0.038	0.0211481	0.0111111	0.00762963	0.024	0.0138519	0.0408519	0.0150741
4611	0.0302593	0.00685185	0.0189259	0.0184815	0.0238519	0.01	0.0282222	0.0178889	-0.000555556	0.0212593	0.0278519	0.0386667	0.0158889	-0.0221481	-0.00618519	0.0217037	-0.064963	-0.0365185	0.0182593	0.0174074	0.0263333	0.0248519	0.0206296	0.00862963	0.010963	0.00855556	0.0145185	0.00696296	0.0047037	0.0113333	-0.0104074	0.0144444	0.0434815	0.0418519	0.0232593	0.0366296	0.0271111	0.0301852	0.0302222	0.0269259	0.0205185	0.0312963	-0.00507407	0.00248148	-0.00274074	0.0100741	0.0133704	0.050963	0.0211111
4685	-0.0139259	-0.0115185	0.00125926	-0.0207407	0.00433333	-0.0115926	0.00348148	-0.0185185	-0.023037	0.0140741	0.00633333	0.0378519	0.0123333	-0.0406296	-0.00481481	0.0302593	-0.0787407	-0.0421111	-0.0115185	0.00037037	0.00207407	0.00677778	-0.00762963	-0.02	0.017037	-0.00637037	0.00811111	0.00185185	0.0144074	0.0101111	-0.013	-0.00625926	0.006	0.0177778	0.0118889	0.0211481	0.00607407	0.0223333	0.00714815	0.027037	0.0204444	0.0179259	-0.0154815	-0.00211111	-0.00355556	0.00203704	0.00922222	0.0375185	0.000925926
4738	0.0134815	-0.000740741	0.00355556	0.00692593	0.0092963	0.00751852	0.0352963	0.018037	-0.00203704	0.0134074	0.015	0.0338889	0.0135185	0.00388889	0.00103704	0.0334815	-0.0408148	-0.0325926	0.0105926	-0.00703704	0.0234815	0.0164444	0.017037	-0.000148148	-0.00914815	0.012	0.0321481	0.0113333	0.0207037	0.0177778	0.00866667	0.0119259	0.0253704	0.0199259	0.0131852	0.0214444	-0.00392593	0.0198519	0.00596296	0.0281852	0.00474074	0.00944444	0.032037	0.0247778	0.0217407	0.010037	-0.00151852	0.0279259	0.0142963
3853	0.0177037	0.0237407	0.0168889	0.0136667	0.00314815	0.0140741	0.0432593	0.0233333	0.0362963	-0.00162963	0.0170741	0.0102222	0.0037037	-0.0381111	-0.00485185	0.0101481	-0.0443704	-0.0455185	-0.0042963	-0.00955556	-0.00448148	0.00211111	0.00922222	-0.000259259	0.000518519	0.0254815	0.0237407	0.012963	0.0107778	0.0258889	0.0212593	0.029963	0.0256296	0.0295556	0.0248519	0.0334074	0.0297407	0.0208148	0.00851852	0.0161852	0.0370741	0.0172963	0.0162222	0.027	-0.00037037	0.0114444	0.0331852	0.0171481	-0.00425926
3854	0.0257407	0.016963	0.0351111	0.0181481	0.0171481	0.0115185	0.0424444	0.0298148	0.0497037	0.0137407	0.0283333	0.0126667	0.00581481	-0.0427407	-0.00125926	0.0182222	-0.0435185	-0.0431481	-0.000185185	0.0108889	-0.00125926	-0.00214815	0.00744444	-0.0022963	-0.0102222	0.009	0.0132963	0.0022963	0.0106667	0.0189259	0.0195926	0.0132963	0.0208889	0.0164444	0.0210741	0.0288519	0.0211481	-0.0097037	-0.010963	-0.00725926	0.0118148	0.0119259	0.0346296	0.0332222	0.014963	0.00937037	0.0193704	0.0237037	-0.00744444
3855	0.0154074	0.00714815	0.0378889	0.0244074	0.025037	0.0184074	0.038963	0.0120741	0.0348148	0.0224074	0.0147037	0.0257037	0.012037	-0.0201852	0.0092963	0.013	-0.0401111	-0.0401852	0.00214815	0.0192963	0.0122222	0.0215185	0.00996296	0.0118889	0.00255556	0.023	0.015	0.00574074	0.0156667	0.0181852	0.026	0.0234444	0.0127778	0.0299259	0.032037	0.0402593	0.0208889	0.0182593	0.000814815	0.0128148	0.0178148	0.023	0.0504444	0.0355185	0.0262222	0.0256296	0.0254815	0.0282222	-0.008
3857	0.0502222	0.0566296	0.0258889	0.0324815	0.017963	0.045037	0.055	0.036	0.0458889	0.0492222	0.0477037	0.0533704	0.039	-0.00481481	0.0348889	0.0298519	-0.0471481	-0.045	0.0218148	0.0291852	0.0371481	0.0454815	0.0397407	0.0217778	0.0136296	0.0434815	0.0376667	0.020037	0.0335185	0.0347778	0.0314074	0.0374444	0.0455926	0.0423333	0.0471481	0.0613704	0.0298889	0.0462222	0.00911111	0.0234444	0.0534074	0.042	0.0536296	0.0362963	0.041	0.0324074	0.0505556	0.0381481	0.0285185
4387	0.0195185	0.0115185	0.0185185	-0.00122222	0.0232593	-0.0161481	0.00611111	-0.00218519	-0.00974074	0.013963	-0.00577778	0.00155556	-0.00466667	-0.0331481	0.00966667	-0.00392593	-0.0373333	-0.0353333	0.000666667	-0.00885185	-0.000481481	-0.00433333	0.00259259	0.0115185	-0.0170741	-0.0207037	-0.00122222	-0.0238889	-0.0117778	-0.0192593	-0.0368889	-0.0363704	0.013963	0.0245556	0.00822222	0.0163333	-0.00159259	0.0394074	0.0170741	0.025963	0.0344074	0.0225926	-0.0167407	-0.0193333	-0.00414815	0.000962963	0.0327407	0.00666667	-0.0125926
4388	0.0208519	0.00366667	0.0154444	0.0188148	0.0217778	0.00937037	0.0258889	0.0157778	0.00818519	0.0139259	0.0105185	0.0135556	0.0128148	-0.0209259	0.0126296	0.00603704	-0.021963	-0.0198519	-0.00107407	-0.00481481	-0.000296296	-0.00233333	0.00474074	0.00818519	-0.0225926	-0.0116667	0.00314815	-0.0115926	-0.00422222	-0.00137037	-0.0207407	-0.0275556	0.0214074	0.0111111	0.0123704	0.0392222	0.00185185	0.0202222	0.00962963	0.0204074	0.0194444	0.0159259	0.00651852	0.00851852	0.00781481	0.0112593	0.0261111	0.0148148	-0.0151852
4390	0.0218148	0.00614815	-0.00351852	-0.000962963	0.0139259	-0.002	0.0234815	-0.0077037	0.0082963	0.0187037	0.0225185	0.0217778	0.00422222	-0.0182963	0.00907407	0.00781481	-0.0501481	-0.0428148	0.0131852	-0.000185185	0.0194074	0.0186296	0.00262963	0.0169259	-0.0235185	-0.0131481	0.0166296	-0.00262963	0.0124074	0.002	-0.0237407	-0.0191481	-0.00877778	0.005	-0.00411111	0.0278889	0.00677778	0.0137407	0.0139259	0.00281481	0.018	0.0121111	0.0132222	-0.00644444	0.00488889	0.0190741	0.0172593	0.0251111	-0.0111111
4409	0.0163333	0.00751852	0.0287778	0.00322222	0.000185185	0.0134444	0.0345926	0.00914815	0.015037	0.0184815	0.0262222	0.0128889	-0.0131481	-0.0338889	0.0042963	0.00848148	-0.062037	-0.0293333	0.00122222	0.00396296	0.00240741	0.00544444	0.00648148	0.0177778	0.0202222	-0.0257407	-0.00188889	-0.00862963	-0.00562963	-0.00314815	-0.0198148	-0.0263333	0.00551852	0.0204074	0.016037	0.0173704	0.0102593	0.0202963	0.0324444	0.00948148	0.0272593	0.0312963	0.00874074	0.0178148	0.0242593	0.0260741	0.0142963	-0.00340741	-0.0186296
4410	0.0347407	0.00659259	0.0182593	0.0175556	0.0117778	0.0208148	0.0404074	0.0182593	0.0162963	0.0305556	0.0265926	0.0265926	0.0127037	-0.0111111	0.00685185	-0.004	-0.0448519	-0.0274815	0.00459259	0.00648148	0.0122222	0.0072963	0.00688889	0.0310741	0.00192593	-0.00885185	0.0147778	-0.002	0.010963	0.0238519	-0.00311111	-0.0185185	0.0264074	0.0314444	0.0202963	0.0242963	0.00659259	-0.00244444	0.0144815	-0.000925926	0.0192222	0.0192963	0.00655556	0.00811111	0.0283704	0.0282222	0.011963	0.0119259	-0.0126296
4411	0.017	0.0207778	0.010037	-0.00537037	0.003	-0.0111481	0.0114074	0.00822222	0.00122222	0.020963	0.00844444	0.0187778	-0.00366667	0.00233333	0.00651852	0.0185556	-0.0365926	-0.0181852	0.0123333	0.0152222	0.0192222	0.00896296	0.0215926	0.0233704	-0.0156296	-0.00485185	0.00188889	-0.00737037	-0.0118148	-0.00307407	-0.020963	-0.0188148	0.0375185	0.0453333	0.0127407	0.02	0.0173333	0.0198889	0.0151481	0.00862963	0.0224074	0.0143704	-0.00674074	-0.0164815	-7.40741e-05	0.00911111	0.01	0.0124444	-0.00477778
4391	0.00992593	-0.00274074	-0.000592593	0.00744444	0.018963	-0.00381481	0.0358889	0.0102593	0.0102222	0.00166667	0.0227407	0.0131111	0.0154444	-0.0383333	-0.00192593	0.0109259	-0.0517037	-0.0500741	-0.014037	-0.00955556	0.0042963	-0.00792593	0.00633333	0.000888889	-0.0145926	-0.0027037	0.00774074	0.00648148	0.00651852	0.0145556	-0.0135926	-0.0101852	-0.00277778	-0.00703704	0.0202963	0.0286296	0.0123704	0.0388148	0.0327037	0.0198519	0.043037	0.0380741	0.0032963	0.00103704	0.00118519	-0.00133333	0.048	0.0293704	0.0242963
4392	0.0124074	-0.00207407	0.0217778	0.00166667	0.018	0.00266667	0.0134074	0.0183333	0.0104074	0.0206296	0.0180741	0.0273704	0.0182593	-0.00988889	0.00885185	0.0378519	-0.033037	-0.0252222	0.02	0.0153704	0.0217778	0.0184444	0.0222593	0.0325926	0.0115185	0.0381481	0.0305185	0.0246667	0.0228519	0.0253333	0.0348889	0.00662963	0.0157037	0.0261481	0.0292593	0.0536296	0.0305185	0.0478889	0.029	0.0397778	0.040963	0.0539259	0.00188889	-0.00166667	0.00125926	0.0107778	0.0437778	0.0195926	0.017
4393	0.0108519	0.0120741	-0.00948148	-0.00485185	-0.00677778	-0.00922222	0.0168889	0.0222222	0.0145185	0.0169259	0.0220741	0.00911111	-0.0112593	-0.057037	0.00507407	0.00311111	-0.0446667	-0.0364815	-0.00996296	-0.0147407	0.00859259	0.0057037	0.0057037	0.0111481	-0.0307037	-0.00607407	0.0155926	0.00877778	-0.00203704	0.000740741	-0.007	-0.019	0.0241852	0.0199259	0.0104815	0.034	0.0311111	0.0562222	0.0311111	0.0381852	0.063963	0.057963	0.0182593	0.0122963	0.0101111	0.0201481	0.0105556	0.0392963	0.0256667
4396	0.00274074	-0.00122222	-0.00581481	0.00985185	0.00159259	0.0134074	0.0147037	-0.00814815	0.00425926	-0.00774074	0.00433333	0.0105556	0.0171852	-0.0272222	0.0193333	0.0189259	-0.0467407	-0.0481481	-0.00488889	0.0129259	0.0223333	0.0102963	0.012037	0.00996296	0.0151481	0.0125926	0.0292963	0.0237407	0.0111111	0.0195556	0.00581481	0.00125926	0.0129259	0.0210741	0.0336667	0.0311481	0.0185926	0.0344444	0.0162593	0.0265556	0.0367778	0.0494444	0.0188889	0.02	0.0108519	0.00451852	0.0305185	0.0285926	0.0192963
4395	0.0234444	0.0261481	0.014037	0.00881481	0.018037	-0.00377778	0.033037	0.0151852	0.0327407	0.0324444	0.0401481	0.0371111	0.0057037	-0.0187407	0.0112222	0.0282593	-0.0442963	-0.0283704	0.0197778	0.0207407	0.0381111	0.0255185	0.0241111	0.0442593	-0.00866667	0.00618519	0.0105556	3.7037e-05	0.00640741	0.00355556	0.00114815	-0.0067037	0.00162963	0.00318519	0.039037	0.0365926	0.0245185	0.0382963	0.045	0.0280741	0.0292963	0.0358148	0.031	0.0145556	0.0254074	0.0404074	0.0265556	0.0367037	0.0154074
4398	0.00944444	0.00718519	0.00659259	0.00540741	0.0124815	0.0274074	0.0198889	0.00337037	0.0198148	0.00855556	0.0163333	0.0188519	0.00337037	-0.0101111	0.0144815	0.0218519	-0.0448519	-0.029	0.0166296	0.00214815	0.0224444	-0.0107037	-0.00203704	0.0111481	-0.0205185	0.0104815	0.00692593	-0.00277778	0.00337037	0.00885185	-0.00551852	-0.0139259	-0.00311111	-0.00555556	-0.00692593	0.0344815	0.0103704	0.0302222	0.0356667	0.035963	0.0234074	0.0272963	0.00288889	-0.0121111	-0.0117407	0.00592593	0.033	0.0206667	-0.0147037
4406	0.00555556	-0.00251852	0.0171852	-0.00737037	0.0107407	0.0271111	0.0377037	0.00762963	0.0239259	0.0150741	0.0357037	0.0250741	0.017963	-0.0299259	0.0214815	0.0131481	-0.0467037	-0.0485185	0.0307037	0.040037	0.0421852	0.0256296	0.0228148	0.0383704	0.0172593	0.0213704	0.0226296	0.0305926	0.0222593	0.0254074	0.0092963	0.0275185	0.0365556	0.037963	0.0141852	0.0462963	0.0117778	0.0399259	0.0168519	0.0227778	0.036	0.0314815	0.00996296	0.0267778	0.0247778	0.00162963	0.0138519	0.0415926	0.0154444
4403	-0.00377778	-0.0216296	-0.00818519	-0.0167778	-0.0202222	-0.0032963	0.0132593	-0.00762963	0.00774074	-0.0121481	-0.00274074	0.00440741	0.00303704	-0.0475185	-0.003	-0.0128519	-0.0711481	-0.0582222	0.00374074	-0.00811111	0.0207407	0.00677778	-0.00937037	0.00640741	-0.0120741	0.00825926	0.0198889	-0.00137037	0.0137778	0.0234444	-0.000407407	-0.006	0.0337778	0.0174815	0.0214815	0.0234815	-0.00322222	0.0232593	0.0103333	0.0290741	0.0375556	0.0262963	0.0314815	0.0118889	0.0225185	0.0231111	0.0122963	-7.40741e-05	0.00577778
4541	0.0255556	0.0151481	0.0199259	0.00422222	0.0157037	-0.00166667	0.0287037	-0.000888889	0.0135185	0.0339259	0.0305185	0.0252222	0.0302593	-0.0358148	-0.007	-0.0215556	-0.0656667	-0.0461481	-0.0032963	-0.00607407	0.00659259	-0.00377778	0.00237037	0.000518519	0.006	0.0123704	0.0260741	0.0092963	0.0199259	0.0203704	-0.00296296	0.00566667	0.0254074	0.0227778	0.00540741	0.0121111	0.00248148	0.0292222	0.0097037	0.0193704	0.0212963	0.0259259	0.017	0.00766667	0.011963	0.0115185	0.0270741	0.0578519	0.0197407
4549	0.0434444	0.0308519	0.0333333	0.0232222	0.0156296	0.0220741	0.0452593	0.0143333	0.0331111	0.0272593	0.0455556	0.0383333	0.0198519	-0.0356667	0.00803704	0.000444444	-0.0273333	-0.0320741	0.0133333	0.0131111	0.0261481	0.0124815	0.0214815	0.0219259	0.0241111	0.0197778	0.0198519	0.0146296	0.0132963	0.0257778	0.0215926	0.011963	0.0543333	0.0459259	0.00674074	0.0376296	0.0154444	0.0347778	0.0181111	0.0208519	0.0274074	0.0396667	0.042963	0.0461852	0.035	0.0494815	0.0288889	0.054963	0.0176296
4550	0.031	0.0266667	0.0213704	0.0108889	0.0037037	0.0292963	0.0478889	0.035	0.0465185	0.0406296	0.052037	0.0487778	0.0352963	-0.0419259	0.0116296	-0.00503704	-0.0528519	-0.0495556	0.0112963	0.0126296	0.026963	0.0104074	0.0142593	0.003	0.00385185	0.004	0.00122222	0.002	-0.00844444	-0.000925926	-0.00544444	-0.00159259	0.0431111	0.0299259	0.0186667	0.0246296	0.00537037	0.0348889	0.0269259	0.0263704	0.0236296	0.0358519	0.0601852	0.0474815	0.0567778	0.0567407	0.0467778	0.0642963	0.0296296
4552	-0.000148148	-0.00262963	-0.00855556	7.40741e-05	-0.0104074	0.0188889	0.0148148	-0.0152963	0.0102593	0.0338519	0.0314815	0.00948148	0.016	-0.0432222	-0.0175556	-0.0171481	-0.085	-0.0788889	-0.0205185	-0.0202222	-0.00988889	0.00303704	0.00922222	-0.000185185	0.00548148	-0.022037	0.000592593	-0.0184815	-0.00781481	0.000962963	-0.00807407	-0.00922222	0.0155556	0.0143704	0.00877778	0.006	-0.00422222	0.0132963	-0.00192593	-0.000740741	-0.000777778	0.00788889	0.0196296	0.0104444	0.0206296	0.00162963	0.0485926	0.0652593	0.0223704
4555	-0.00174074	-0.0232963	-0.013963	-0.0194074	-0.00322222	0.0295556	0.0274444	-0.009	0.00755556	0.028	0.0206296	0.00211111	-0.00203704	-0.0286667	0.00211111	0.0212963	-0.0816667	-0.0484444	0.00514815	-0.00481481	0.0111111	0.0134074	0.0047037	0.0057037	-0.0177037	0.0087037	-0.00592593	-0.0162222	-0.00403704	0.0122593	-0.0171111	-0.0227778	0.00159259	0.0176667	0.0188148	0.0259259	0.0114815	0.0211111	0.0315556	0.0176296	0.0248148	0.0137778	0.0378148	0.0391852	0.0308889	0.0326667	0.0322222	0.0678519	0.0408519
4562	0.00514815	0.00803704	0.00188889	0.00788889	0.0113333	0.0338148	0.036963	-0.000851852	0.0301481	0.0313704	0.0316667	0.00637037	-0.011963	-0.0202593	0.00259259	0.0124444	-0.0568148	-0.0408519	0.00218519	-0.00203704	0.0107407	0.000925926	0.00274074	0.0148148	0.0118889	-0.0233704	0.00362963	-0.0104815	0.000962963	0.00581481	-0.0124444	-0.00592593	0.00325926	0.00707407	0.0164074	0.0239259	0.0167778	0.021963	0.0237407	0.0156296	0.0235926	0.0214815	0.0363704	0.0416667	0.0434815	0.0419259	0.0444444	0.0497037	0.0456667
4236	0.00125926	0.00688889	0.0275926	0.00455556	0.0174815	0.0103333	0.0200741	0.00503704	0.0156667	0.0201111	0.0124074	0.0174444	-0.00137037	-0.0354074	-0.010963	0.00822222	-0.0456667	-0.0492963	-0.0135926	-0.0112222	0.00888889	0.0052963	0.00722222	-0.00859259	0.00803704	0.0175185	0.0207778	0.0097037	0.0154815	0.0136296	0.000481481	0.000148148	0.0174074	0.0337778	0.0317778	0.0347037	0.0300741	0.0165556	0.00396296	0.015963	0.0183704	0.0158148	0.0305556	0.0348519	0.0478519	0.0331481	0.0367037	0.0127037	0.005
4237	-0.00285185	-0.001	0.0153333	0.0102222	0.014037	0.0215926	0.011037	-0.00907407	0.0135185	-0.0012963	0.00266667	0.0032963	-0.00688889	-0.038037	-7.40741e-05	0.00351852	-0.0612963	-0.0619259	-0.0251852	-0.00437037	-0.00755556	-0.0103704	-0.0108889	-0.013	0.0159259	-0.0105556	0.00418519	-0.00281481	0.000814815	-0.00477778	-0.0102963	-0.00559259	0.0169259	0.0185556	-0.000148148	0.0310741	0.0228519	0.0217778	0.0204444	0.0250741	0.0274815	0.0334074	0.0144444	-0.00322222	0.0121481	0.0175556	0.0298148	0.024037	0.0224074
4238	-0.0123333	-0.00681481	-0.00037037	-0.011963	-0.00292593	0.00037037	0.0188519	0.00722222	0.0175185	0.00155556	-0.00525926	0.0141852	-0.0155556	-0.0422593	-0.00618519	0.00448148	-0.0508889	-0.0493704	-0.0222593	-0.0257407	-0.000592593	-0.00981481	-0.0211111	-0.0225926	-0.00137037	-0.000148148	0.00603704	0.00411111	-0.0123333	0.0118519	-0.00344444	0.00251852	0.000185185	0.0191111	0.00207407	0.0120741	0.0237037	-0.0097037	-0.0177778	-0.0170741	0.00725926	-0.00940741	0.00607407	0.0154444	0.0140741	0.0161481	-0.00525926	0.00381481	0.00874074
4239	-0.00640741	0.00774074	0.0236296	0.00737037	0.0175556	-0.00918519	0.0155926	0.00448148	0.0167778	0.0118148	-0.000259259	0.0206296	-0.00122222	-0.0517037	-0.00933333	-0.000296296	-0.0561852	-0.0464444	-0.0155556	-0.00377778	0.00896296	0.00588889	0.0136296	0.003	0.0112963	0.0176667	0.0134444	0.0122963	0.01	0.0157407	0.00311111	0.0178889	0.0150741	0.00807407	0.00918519	-0.00225926	0.0222593	-0.00511111	-0.00733333	0.0100741	0.0278148	0.0139259	0.00562963	0.00748148	0.004	0.00214815	0.00396296	0.00707407	0.0198519
4240	-0.00318519	-0.00188889	0.0240741	0.00881481	0.0100741	0.009	0.0287037	0.000703704	0.0174815	0.0159259	0.0127407	0	0.000814815	-0.0288519	-0.00474074	0.00062963	-0.0558519	-0.0341111	-0.00377778	-0.0107778	-0.00166667	0.00585185	-0.00385185	-0.0119259	-0.00144444	-0.0161852	0.0129259	-0.012	0.0138889	-0.0047037	0.0122593	-0.00392593	0.0171481	0.0266296	0.00922222	0.0158889	0.0154074	0.0154074	0.0149259	0.0236667	0.0306296	0.0125556	0.00381481	0.00781481	0.0132593	0.0143704	0.00655556	-0.00248148	0.0102222
4241	-0.00262963	-0.00514815	0.0147407	-0.00440741	-0.00511111	0.0097037	0.0265185	-0.00759259	0.0119259	0.0204444	0.0202222	0.013037	-0.0145185	-0.0448889	-0.011963	-0.0122963	-0.0623333	-0.0648519	-0.0165185	-0.0265926	0.00411111	-0.00596296	-0.0174074	-0.00207407	-0.00444444	-0.00159259	-0.00496296	-0.018037	0.00440741	0.00151852	-0.00407407	-0.00744444	-0.0112963	0.0123333	0.00451852	0.0132222	0.0214074	0.00574074	-0.0119259	0.0141481	0.00981481	0.00544444	-0.00825926	0.0100741	0.00211111	0.00396296	0.00974074	-0.00351852	-0.0047037
4244	-0.00692593	-0.0195926	0.00737037	0.00325926	0.0184815	0.00437037	0.017	-0.00581481	0.00896296	0.00214815	0.0115926	0.00688889	0.00555556	-0.0387407	-0.0117778	0.00822222	-0.0654444	-0.0368889	-0.0168519	-0.0167407	-0.0194444	-0.00651852	-0.00488889	-0.0207037	-0.0155556	0.0122963	0.0119259	0.0037037	0.0167037	0.0167407	0.00714815	0.00544444	0.0180741	0.0184444	0.0151852	0.0107778	0.014037	-0.00377778	-0.013963	-0.0137778	0.0027037	-0.00366667	0.0125926	-0.000259259	0.0207407	0.00748148	0.00303704	0.0275556	0.014037
4245	0.00433333	0.00996296	0.0158148	0.0172593	0.0199259	0.00859259	0.022963	-0.0186667	0.0234444	0.0102593	0.0128148	0.00755556	-0.00266667	-0.0318889	-0.010037	0.017963	-0.0351111	-0.028963	0.0042963	0.00848148	0.0195926	0.000592593	0.0167778	0.00262963	0.0294444	0.00607407	0.0173704	0.00174074	0.00755556	0.0115926	-0.00233333	0.00107407	0.0214444	0.0347407	0.0125185	0.0189259	0.0257037	0.0147407	0.0208519	0.019963	0.0294815	0.011963	0.026	0.0197037	0.0304074	0.0252593	0.00777778	0.00466667	0.0087037
4246	0.0154074	0.0247037	0.0325185	0.0138148	0.0162593	0.0077037	0.0296296	-0.011	0.0222963	0.038037	0.0305556	0.0262593	0.0082963	-0.0378889	0.000777778	0.0072963	-0.0462222	-0.0484815	-0.000740741	0.00414815	0.0211852	0.00533333	0.012037	0.00922222	0.0228148	0.0108519	0.0242222	0.0062963	0.0153333	0.0205926	0.00677778	0.00603704	0.0191111	0.0291111	0.014037	0.0245556	0.0243333	0.00907407	0.00462963	0.0187037	0.0365185	0.0223333	0.0158148	0.0245556	0.0199259	0.0272222	0.0186667	0.00555556	0.0228519
4251	0.00318519	0.0052963	0.0214444	-0.00125926	0.0168889	0.0199259	0.0361111	0.00951852	0.021037	0.0388519	0.0187407	0.0228148	-0.00703704	-0.0332963	-0.0236667	0.0042963	-0.0543704	-0.0435185	-0.0224444	-0.0151852	-0.00492593	-0.00881481	-0.00644444	-0.0141852	-0.0272963	-0.00722222	-0.00122222	-0.00385185	-0.00418519	-0.0111111	-0.0062963	-0.018963	-0.003	0.00940741	0.00725926	0.0168519	0.0177778	0.0120741	0.00166667	0.00118519	0.0150741	0.0144815	0.000814815	-7.40741e-05	0.00818519	-0.013963	0.0128519	-0.00374074	0.013037
4256	0.00155556	-0.0145926	0.00133333	0.00385185	0.0211481	0.011037	0.0202222	0.00225926	0.0225556	0.0162963	0.0153704	-0.00396296	0.00477778	-0.0322593	-0.000148148	0.014963	-0.0367407	-0.0461481	-0.000962963	-0.0124074	0.00362963	0.000703704	-0.00437037	-0.00533333	0.019	-0.00674074	0.00937037	-0.004	-0.00211111	0.00703704	-0.00285185	-0.00244444	0.0135556	0.0317037	0.0117037	0.0328889	0.0153704	0.00062963	0.00062963	0.0101852	0.0281852	0.000851852	0.0216667	0.0337037	0.032	0.051963	0.0177778	0.00877778	0.0226296
4272	-0.0131852	-0.023037	0.00292593	0.00451852	0.00840741	0.0114444	0.0212593	-0.011963	0.0231481	0.0144815	-0.00207407	0.00666667	-0.0183333	-0.0367407	-0.0171852	-0.0037037	-0.0546296	-0.0584444	-0.0296667	-0.0321111	-0.0161111	-0.0315185	-0.0193333	-0.0235926	-0.0126296	-0.00907407	0.0067037	-0.00588889	0.00818519	0.00877778	-0.00277778	-0.0122593	-0.0047037	0.0317407	0.00211111	-0.00322222	-0.00118519	-0.00296296	-0.0134815	-0.00503704	0.0175185	-0.000148148	0.00907407	0.00759259	0.0158889	0.0177407	0.0177778	-0.0211481	0.000740741
4274	-0.00414815	-0.00781481	0.0146667	0.00777778	0.00981481	-0.00037037	0.0242963	-0.00951852	0.0236296	0.00114815	0.00633333	-0.00496296	-0.0174074	-0.0527037	-0.00903704	0.0128519	-0.0608889	-0.05	-0.0202222	-0.0150741	-0.00411111	-0.00896296	-0.0188519	-0.0147407	0.0152963	-0.00785185	0.00114815	-0.00814815	-0.0141852	-0.00307407	-0.0212593	-0.012	0.00122222	0.0170741	-0.00107407	0.00681481	0.00892593	-0.000888889	-0.00374074	0.00918519	0.018037	0.0133704	0.0196667	0.0212222	0.0258519	0.0205185	0.021	-0.00237037	0.0387037
4247	0.00585185	0.00574074	0.0347037	0.019	0.0124444	0.0193704	0.0233704	0.00859259	0.0333704	0.0222222	0.0113333	0.0225926	-0.00103704	-0.0243333	0.0114074	0.0161111	-0.0606667	-0.0504815	-0.00362963	0.0135185	0.011037	0.0224074	0.0171481	-0.00396296	0.00566667	0.0107407	0.019	0.00485185	0.0238519	0.0148519	0.00496296	0.022037	0.0107778	0.0142222	0.0226667	0.0394444	0.025037	0.018963	0.0188889	0.0274815	0.0375926	0.0156667	0.018963	0.0178889	0.0219259	0.0192963	-0.00133333	0.0217778	0.015037
4248	-0.00166667	0.00848148	0.014963	0.00659259	0.00955556	0.0181852	0.00725926	-0.0151852	0.0274815	0.00292593	0.00862963	-0.00122222	-0.00485185	-0.0445926	0.002	0.00814815	-0.0621852	-0.0506667	-0.0246667	0.00692593	0.00603704	0.00959259	0.00503704	0.000555556	-0.00259259	0.009	0.0177407	0.000592593	0.024037	-0.00288889	0.00207407	0.0114815	0.0156296	0.0267407	0.0116296	0.0275185	0.0251481	0.0156296	0.0242593	0.0122593	0.0377407	0.0268148	0.0115185	0.00203704	0.0124074	0.0145185	0.0286667	0.00451852	0.030963
4254	-0.0124074	0.0057037	0.0100741	0.00466667	0.011037	0.00037037	0.00207407	-0.0252963	0.0123704	0.000407407	0.00451852	0.0151852	-0.0235556	-0.0365556	0.0134815	0.0144444	-0.0654444	-0.0322963	-0.00592593	0.00833333	0.012963	-0.000296296	-0.00540741	-0.002	0.00966667	0.00774074	0.00396296	0.00266667	0.0123333	-0.00603704	0.00185185	0.0114074	0.0106667	0.0251852	0.0176296	0.0286296	0.00740741	0.0092963	0.019963	0.0194074	0.0382593	0.00192593	0.00462963	-0.00185185	0.0183333	0.0207778	0.00474074	0.015037	0.024963
4270	0.0436667	0.0608889	0.0315556	0.0275185	0.0349259	0.0201111	0.0654815	0.0131481	0.0665926	0.0568148	0.0334444	0.0422963	0.0175926	-0.0321481	0.022	0.0512222	-0.0685556	-0.042037	0.00522222	0.0286667	0.0322963	0.0271481	0.0461852	0.0372593	0.023963	0.0237037	0.0474074	0.031963	0.0347037	0.0345556	0.0141111	0.0428519	0.034037	0.0355185	0.0627407	0.0687778	0.0551111	0.0267407	0.0385556	0.0508519	0.0534444	0.0482593	0.0533704	0.0275556	0.0496296	0.0426296	0.0406296	0.0605926	0.055037
4542	0.0115926	0.00837037	0.0384444	0.0297407	0.0343333	-7.40741e-05	0.0244815	0.0205185	0.0407778	0.00811111	0.00403704	0.0321481	0.0121852	-0.0288519	0.0193704	0.00322222	-0.0383704	-0.044037	0.00788889	-0.00622222	0.00588889	0.0117037	-0.00185185	0.00451852	0.0138889	0.00685185	0.0101111	0.000814815	0.0262222	0.0137037	0.0265185	0.00681481	0.0357037	0.025037	0.0192963	0.0216667	0.0152963	0.0191481	0.0207778	0.0358519	0.0275185	0.0284815	-0.00196296	-3.7037e-05	0.0177407	0.00755556	0.0256296	0.0192963	0.000740741
4543	0.0115556	0.00777778	0.022037	0.00614815	0.00788889	-0.000777778	0.0228889	0.0184444	0.0206296	0.00840741	-0.00848148	0.0221852	0.0228889	-0.0469259	0.0249259	-0.00192593	-0.0599259	-0.038	-0.00885185	-0.0132963	-0.017037	0.00107407	-0.00233333	0.00992593	0.010963	0.00411111	0.0164444	-0.00133333	0.0248148	0.0226667	0.0207778	0.00596296	0.0484815	0.0104444	0.019	0.0276296	0.0239259	0.0137037	-0.00225926	0.0178148	0.0111852	0.0307037	-0.0158519	-0.00685185	0.0141481	-0.00507407	0.0296667	0.0104444	0.0194444
4545	-0.0134444	-0.0141481	0.0348148	0.00366667	0.025	0.00418519	0.01	-0.00396296	0.0232222	-0.00507407	-0.00218519	0.0227037	0.0257778	-0.0225926	0.0136296	-0.00937037	-0.0498519	-0.049037	-0.0116667	0.0141481	0.0195185	0.0112593	0.00118519	0.000888889	0.0294815	0.011037	0.016963	0.0196296	0.0205185	0.019963	0.0333704	0.0104444	0.0276296	0.0315556	0.0191481	0.0232593	0.0152593	0.0191111	0.0179259	0.0301111	0.0295556	0.0205926	0.0142963	0.031	0.0376667	0.0237037	0.0214815	0.0323704	0.00651852
4262	-0.000296296	0.024037	0.0128519	0.00507407	-0.00333333	0.00566667	0.0149259	-0.015	0.00292593	0.0358519	0.0201481	0.00437037	0.0118519	-0.0194074	0.0153333	0.0391111	-0.0504444	-0.039963	0.0238148	0.0198519	0.0384815	0.0354815	0.0324815	0.0368519	0.000481481	0.00451852	0.0227407	-0.00307407	0.0159259	0.0254074	0.0141852	0.00144444	0.0396296	0.0386667	0.0124074	0.042963	0.0275556	0.0186296	0.023963	0.0257037	0.0208889	0.0242963	0.0232593	0.00348148	0.0204074	0.0243704	0.0244074	0.0129259	0.0283704
4263	0.0106296	0.0243333	0.0100741	0.00948148	0.000888889	-0.00551852	0.0215926	-0.0143704	0.0118519	0.0311111	0.0191111	0.0168519	0.0211481	-0.0168148	0.0294444	0.0498148	-0.0568519	-0.0278889	0.0225926	0.0182963	0.0387037	0.033963	0.0284815	0.0307778	0.009	0.00188889	0.0287407	0.00533333	0.03	0.0197037	0.013037	0.0107778	0.0361111	0.0373333	0.0233333	0.0496296	0.0296296	0.0192593	0.00125926	0.0137407	0.0187407	0.00237037	0.0145926	0.00885185	0.0164074	0.0178148	0.0462222	0.0151481	0.0347037
4264	-0.0134815	0.0238148	0.00418519	-0.00233333	-0.00992593	-0.006	0.00677778	-0.0272222	0.0153704	0.0177407	0.0182593	0.00562963	0.00325926	-0.0376667	-0.0112222	0.0177778	-0.0464444	-0.0475926	0.000592593	0.000703704	0.0181852	0.005	0.0150741	0.00655556	0.00774074	-0.00751852	0.0334074	-0.00281481	0.0147778	0.0102222	0.00481481	0.004	0.0184444	0.017	-0.0037037	0.0375926	0.0222593	0.0376296	0.0255926	0.0252222	0.0241852	0.0227037	0.0203704	0.000407407	0.00385185	0.0213704	0.0237037	0.0197778	0.0165185
4265	0.0057037	0.0267778	-0.00507407	0.00122222	-0.00566667	-0.0145926	0.0221481	-0.0136296	0.0199259	0.0187037	0.0107037	0.000851852	-0.005	-0.0468148	-0.00303704	0.0135926	-0.0834074	-0.0516296	-0.00992593	-0.00855556	0.0123333	-0.00711111	-0.00255556	-0.00440741	-0.0268519	-0.0235926	0.0121852	-0.0247037	0.00737037	0.00159259	-0.0146296	-0.016963	0.00511111	0.0027037	-3.7037e-05	0.0272222	0.000333333	0.00814815	-0.00796296	0.0144074	0.00196296	-0.0175926	0.00103704	-0.00566667	0.00292593	0.00692593	0.0268519	0.00711111	0.0195926
4266	0.00455556	0.0317778	0.00825926	0.00748148	0.000888889	-0.00611111	0.0277407	0.0101481	0.0162222	0.0345556	0.0182222	0.0235185	0.00955556	-0.0281852	0.00340741	0.0177037	-0.0527407	-0.0631852	0.019	0.0203704	0.0322593	0.0277407	0.0210741	0.0333333	0.00785185	0.00659259	0.0368519	0.022	0.0205926	0.0137778	0.00696296	0.0167407	0.0330741	0.0308519	0.00611111	0.0378519	0.0217778	0.0244815	0.0230741	0.0247037	0.0134074	0.007	0.0141481	-0.00166667	0.0164074	0.0206296	0.0308148	0.0332222	0.0407037
4267	-0.000259259	0.0148519	-0.000592593	-0.00418519	-0.00688889	-0.0151852	0.0122222	-0.026963	0.00651852	0.0159259	-0.00266667	0.000851852	-0.00925926	-0.0386296	0.0165926	0.0125926	-0.0618519	-0.0381852	0.00237037	-0.0144074	0.0185185	0.00785185	0.0145926	0.00811111	-0.0165185	-0.00718519	0.0254444	-0.000333333	0.0207037	0.0154815	-0.00362963	-0.000518519	0.0302222	0.0244815	0.0142593	0.0345926	0.00951852	0.0165556	0.0149259	0.0168889	0.005	-0.00192593	0.00681481	-0.0107037	0.00588889	0.0102963	0.0244444	0.0168519	0.00533333
4268	-0.000851852	0.0147407	0.00733333	0.00251852	0.00207407	-0.0174815	0.0131481	-0.0206667	0.0106296	0.0192222	-0.0102963	0.00366667	-0.00459259	-0.0424444	0.000592593	0.0311852	-0.0507407	-0.0312963	-0.000962963	-0.00811111	0.00614815	0.00792593	-0.000962963	0.0130741	0.00525926	-0.0171852	0.011	-0.00803704	0.0106667	0.0042963	0.00581481	-0.00685185	0.00981481	0.0173704	7.40741e-05	0.0224074	0.0172222	0.0333333	0.0173333	0.00937037	0.015963	0.0114815	0.0232963	-0.00188889	0.002	0.0207037	0.0385185	-3.7037e-05	0.0179259
4269	0.00922222	0.0174815	-0.00259259	0.0112963	-0.00585185	0.000185185	0.0206296	0.00118519	0.0137407	0.0122593	-0.00303704	0.011037	0.004	-0.0456667	0.00496296	0.00992593	-0.0896667	-0.0472593	0.0113333	-0.00203704	0.0306667	0.0175926	0.0146296	0.0127778	0.00492593	-0.00240741	0.0146667	-0.011037	0.0027037	-0.0147778	-0.0148889	-0.00874074	0.00807407	0.0135556	0.000407407	0.0255556	0.00062963	0.0133704	-0.0022963	0.00711111	0.00877778	-0.000185185	0.0115556	0.008	0.0162963	0.0211852	0.0294815	0.00566667	0.00462963
4282	-0.0184074	0.0661481	0.0145185	0.0122222	0.031	0.0191852	0.0465556	-0.006	0.0284074	0.0992963	0.0776296	0.0176667	0.0537037	-0.0403333	0.0195556	0.065	-0.0378889	-0.0434074	-0.0087037	0.0122593	0.0429259	0.041963	0.0471481	0.0100741	0.0338519	0.0178519	0.0519259	0.0411111	0.0732593	0.0448148	0.0351111	0.0375556	0.0705185	0.0637407	0.0288889	0.0221481	0.016037	0.0442963	0.022963	0.0410741	0.0484444	0.0198519	0.0237037	0.0104444	0.0372593	0.0332963	0.0674444	0.0863333	0.0848519
4283	-0.0113704	0.0571852	0.0153704	-0.0154815	0.021963	0.0368148	-0.00559259	0.0491481	0.027	0.0335926	0.0268519	0.017963	0.0657407	0.00307407	0.022963	0.108963	-0.0331111	-0.0278519	0.0838889	0.047963	0.0658148	0.0714074	0.0637778	0.030963	0.0482593	0.0444074	0.059963	0.0464815	0.0904074	0.0557778	0.053037	0.0587778	0.0546296	0.0494444	0.0313704	0.0827407	0.0292222	0.0362963	0.0385926	0.0408148	0.0305185	0.0655185	0.0806667	0.0670741	0.00548148	0.0646667	0.122852	0.120407	0.0511111
4284	0.00314815	0.0301111	-0.00933333	-0.00103704	-0.0185926	-0.0137037	0.0208519	-0.00433333	0.0170741	0.0127778	0.0171852	0.00696296	0.0113704	-0.0387037	0.000555556	0.0257407	-0.0594444	-0.0458889	0.0121852	0.017963	0.013963	0.014	0.0144815	-0.00181481	0.00155556	-0.00392593	0.0187778	0.00511111	0.0205185	0.00655556	3.7037e-05	0.005	0.0197037	0.0234815	0.00140741	0.0172963	0.00959259	0.00718519	0.00296296	0.00996296	-0.00774074	-0.00188889	0.00288889	-0.00385185	-0.0012963	0.0211852	0.0308889	0.00203704	0.00785185
4285	0.0101852	0.0298148	-0.0132593	-0.00181481	-0.00788889	-0.00311111	0.00759259	-0.000962963	0.0241111	0.00892593	0.0012963	0.0182222	-0.00740741	-0.0216296	0.00837037	0.0402593	-0.0455556	-0.0252593	0.000333333	-0.000925926	0.019963	0.00537037	0.0217037	0.00918519	-0.002	-0.0138519	0.0147778	-0.00322222	0.0144074	0.00537037	-0.00218519	-0.0127778	0.0211852	0.0226296	-0.00285185	0.0206296	0.0146296	0.0325185	0.0107778	0.029037	0.0249259	-0.00377778	0.0191481	0.0111111	0.019	0.0220741	0.0379259	-0.000814815	0.0261111
4287	0.057963	0.0704444	0.0374074	0.0341111	0.0403704	0.0236296	0.0713704	0.0356667	0.0584815	0.0522593	0.0664444	0.0462963	0.0558519	3.7037e-05	0.0351481	0.0850741	-0.0281111	0.0148148	0.0532963	0.0518889	0.0487037	0.0558519	0.0611481	0.0647778	0.0669259	0.0345926	0.057	0.0357778	0.0631852	0.0322963	0.0507778	0.044	0.0578148	0.0813704	0.0652593	0.0892963	0.0855556	0.0586296	0.0378148	0.0485926	0.0602593	0.0401852	0.0688148	0.0604815	0.0545926	0.0645556	0.0818519	0.0491481	0.0739259
4634	0.0220741	0.0221111	0.0297037	0.0138889	0.025037	0.0432593	0.0497778	0.027037	0.0366296	0.0252963	0.0256296	0.0103333	0.0392222	-0.00481481	0.0295556	0.0480741	-0.028	-0.0276296	-0.00444444	0.0165926	0.0165926	0.00955556	0.015	-0.00222222	0.0097037	0.0032963	0.0182222	0.0161111	0.0144815	0.0224815	0.0191111	0.0188889	0.0546296	0.0425185	0.0367037	0.0360741	0.0232222	0.0272593	0.0252222	0.0236296	0.0123333	0.0202963	0.0534074	0.0468519	0.0321481	0.0428889	0.0271111	0.0280741	0.0204444
4652	0.031	0.0193704	0.0343333	0.0246667	0.032037	0.0388148	0.0334074	0.0194074	0.0284815	0.0246296	0.0338519	0.0214444	0.0227037	-0.0139259	0.0176296	0.0277037	-0.0411111	-0.0258519	-0.0301852	0.0117407	0.0117407	0.0117778	0.0126667	0.00711111	0.0271111	0.0246667	0.0216296	0.00348148	0.0133704	0.0193333	0.0148148	0.0138889	0.0462963	0.0454074	0.0553333	0.0281481	0.008	0.0127407	0.0159259	0.0122593	0.014037	0.019	0.0325556	0.0288889	0.0187778	0.023	0.0391481	0.0252963	0.00992593
4653	0.0283333	0.0292593	0.0351852	0.0161852	0.0194074	0.0454815	0.0543333	0.0375926	0.0302963	0.0157778	0.0279259	0.00944444	0.0127037	-0.0172222	0.0158889	0.030963	-0.0380741	-0.0263333	-0.00437037	0.0177407	0.018037	0.00459259	0.0201111	-0.00537037	0.0346667	0.0207037	0.0322222	0.019037	0.0345556	0.0493704	0.0242222	0.0294074	0.0776667	0.0666296	0.0394815	0.0456667	0.0067037	0.0170741	0.0346296	0.0352593	0.00196296	-0.000518519	0.0426667	0.0464074	0.026037	0.0448148	0.032963	0.00451852	0.0129259
4654	0.0191481	0.0237407	0.0220741	0.00933333	0.0082963	0.0157037	0.0158889	-0.00703704	0.0256667	0.0197778	0.0225556	0.0108519	0.0114074	-0.0334074	0.00103704	0.000259259	-0.0674815	-0.035	-0.0330741	0.00248148	0.00114815	-0.00740741	-0.00540741	-0.0178148	0.0163333	0.0117037	0.00681481	0.00425926	0.0157037	0.025	0.0072963	0.0178889	0.0445185	0.0437037	0.043963	0.0244074	0.00222222	0.0147778	0.028963	0.0198148	-0.00448148	0.00696296	0.0135926	0.0122222	0.0184074	0.0158519	0.0302593	-0.0107037	-0.010037
4655	0.00674074	-0.016037	-0.00522222	0.00188889	-0.00948148	-0.0449259	-0.005	-0.0171111	0.00425926	-0.00111111	-0.00259259	0.00162963	0.0042963	-0.00448148	-0.032037	0.00374074	-0.0605926	-0.0674444	-0.0678148	-0.00548148	-0.0103333	-0.00618519	-0.0106667	-0.0313704	-0.023037	0.0352593	0.00818519	0.0072963	0.0168148	0.00340741	0.0205185	0.0335556	0.0172593	0.0163333	0.023037	0.0242963	-0.0223704	-0.00574074	0.035	-0.0220741	-0.0228889	0.00225926	0.0163704	-0.0237037	-0.0338519	-0.0158889	0.0215926	-0.00840741	-0.0273333
4656	0.0157037	0.0218519	0.0238889	0.00577778	0.0269259	0.0112963	0.0331481	0.0125926	0.00718519	0.00174074	0.00118519	0.00540741	0.0211111	-0.000407407	0.0149259	0.019	-0.0390741	-0.0378889	-0.0202222	-0.00481481	-0.000851852	0.0148889	-0.000814815	-0.00362963	0.00422222	0.0151852	0.0210741	0.00218519	0.0184074	0.0254815	0.0222963	0.0125185	0.0533333	0.0444074	0.0192963	0.0274815	-0.00340741	0.00944444	0.00814815	0.0198148	-0.0160741	0.00481481	0.0343704	0.0218519	0.0211481	0.0378519	0.024	0.008	-0.00522222
4506	0.0159259	0.024963	0.0119259	0.0282593	0.0315185	-0.0101852	0.0222222	-0.00177778	0.0231111	0.0266296	0.00992593	0.0264444	0.0412222	-0.0544074	-0.0151111	-0.00774074	-0.0595185	-0.0323704	-0.000481481	0.00403704	-0.000185185	0.019	0.0137407	0.0167407	0.0125556	0.0297407	0.0221111	0.0162222	0.0423704	0.0225556	0.0263704	0.0164074	0.0423704	0.0143333	-0.00333333	0.0221852	0.0288519	0.0358889	0.0436296	0.031	0.0331852	0.0355926	0.0127407	0.00574074	0.0238148	0.0166667	0.0476296	0.0352593	0.0405556
4507	0.0472593	0.042	0.0475556	0.0327037	0.0408889	0.0253704	0.0444815	0.0128148	0.0354815	0.0474815	0.0406667	0.0481481	0.0462222	-0.0241111	-0.000222222	0.0150741	-0.0571852	-0.0241481	0.00285185	0.0067037	0.00255556	0.0211111	0.0141852	0.0118889	0.000666667	0.0256296	0.0139259	0.0142963	0.0417037	0.0225926	0.0122593	0.024963	0.0372222	0.00603704	0.0234444	0.0388148	0.0349259	0.0229259	0.0387778	0.0122593	0.0295556	0.029037	0.012	0.0118889	0.0338148	0.0238889	0.0265556	0.0214444	0.0147778
4630	0.0175556	0.0266296	0.0165185	0.00662963	0.00796296	0.00218519	0.0355926	0.0367778	0.0192593	0.0155926	0.013	0.0209259	-0.00225926	-0.0461481	-0.0225926	0.0137407	-0.0458519	-0.0303704	-0.00603704	0.00377778	0.0175926	0.0291481	0.0151481	0.0169259	0.0135185	-0.00622222	0.0238889	0.0145926	0.0177037	0.0384074	0.0141852	0.0164074	0.0417407	0.0402593	0.0197037	0.0292963	0.0168519	0.04	0.0408519	0.0331852	0.0324444	0.027037	0.039	0.0494444	0.0321111	0.0530741	0.0277037	0.013963	0.0127778
4633	0.00614815	0.0401481	0.0145556	0.00844444	0.00596296	0.0110741	0.0366296	0.0136296	0.0274815	0.0307407	0.0257778	0.0294444	0.00622222	-0.00959259	-0.00451852	0.0284815	-0.0344074	-0.0235185	0.0162222	0.00751852	0.0338519	0.034037	0.0106667	0.0172222	-0.000666667	0.00314815	0.0336667	0.0203704	0.015	0.0262963	0.00966667	0.0108148	0.0317037	0.0395185	0.0238889	0.0347407	0.00896296	0.0346667	0.0314815	0.0375556	0.0406667	0.0282593	0.0352963	0.0540741	0.0552222	0.055963	0.0315185	0.0308889	-0.00755556
4693	-0.00722222	0.011	0.00266667	0.0264444	0.000296296	-0.000222222	0.0182593	0.0172963	0.018	0.00455556	0.011963	0.010963	-0.00640741	-0.0301481	-0.022	0.0233333	-0.0421481	-0.0256296	0.00307407	0.015	0.0176296	0.0189259	0.001	0.013	-0.0189259	0.00996296	0.0163704	0.008	0.0172222	0.0292963	0.00062963	0.00662963	0.00222222	0.00666667	0.00240741	0.0205556	0.0138519	0.0248519	0.0181481	0.00674074	0.0265556	0.013	0.0225926	0.0265185	0.0207407	0.0157407	0.00825926	0.0172593	-0.00862963
4643	0.000592593	-0.00233333	0.00422222	0.00411111	-0.00351852	0.00166667	0.0197037	0.0116296	0.0163333	0.0215185	0.0192222	0.00981481	0.0169259	-0.00918519	0.0328148	0.0356667	-0.0489259	-0.0473333	0.0145926	0.0191481	0.0288519	0.0137037	0.0345926	0.0182222	0.0215185	0.00914815	0.0221111	-0.00233333	0.0214444	0.0214444	0.013	0.0197778	0.00396296	0.0104444	0.0223333	0.0497778	0.0205556	0.036037	0.016	0.0198519	0.0262963	0.0265185	0.00837037	0.00244444	0.0117407	0.0264074	0.023963	0.0185926	-0.0145185
4644	0.00688889	0.000555556	0.0128889	0.00744444	0.000888889	0.0122963	0.0303333	-0.00177778	0.016963	0.0283333	0.0286296	0.0278519	0.0245185	0.00503704	0.0135556	0.0306296	-0.0272593	-0.0465185	0.00940741	0.0159259	0.0162963	0.0182222	0.031	0.0216296	0.0369259	0.0378519	0.038	0.0234815	0.0286296	0.0282593	0.0228889	0.0145926	0.0321111	0.0240741	0.0153333	0.036963	0.0177037	0.0408889	0.0455185	0.013963	0.0386296	0.0367778	0.0322222	0.0101852	0.0347037	0.0312963	0.02	0.031037	0.0164444
YT23	-0.00955556	0.0267778	0.0256296	-0.00444444	0.0143333	0.0246296	0.0228889	-0.0144815	0.0252222	0.026037	0.0281852	0.005	0.013037	-0.0162593	0.00666667	3.7037e-05	-0.0568889	-0.0376296	0.00151852	0.00803704	0.0226667	0.0316667	0.00362963	0.00725926	-0.00122222	0.00540741	0.00422222	-0.00307407	0.0122593	0.0161111	0.00177778	0.0165185	0.0067037	0.00285185	0.025	0.0472963	0.00866667	0.0122593	0.0246667	0.0352593	0.0112963	0.0106296	0.0345185	0.0382222	0.0504074	0.0518148	0.0194815	0.0308519	0.0131111
YT01	-0.0156296	0.0200741	-0.0112593	0.0244444	0.0097037	0.00492593	0.0115556	-0.0067037	0.00951852	0.0291852	0.0111852	0.00133333	-0.0112222	-0.0457778	-0.0247778	-0.00114815	-0.0821852	-0.0531111	-0.0377778	-0.0189259	-0.0361111	-0.022037	-0.0277778	-0.0133333	-0.0288889	0.00303704	0.0108519	0.00211111	-0.00140741	0.0146667	0.00688889	0.00492593	0.013963	0.00318519	-0.00151852	0.0365926	0.0208148	0.025	0.0257407	0.03	0.0127778	0.010037	-0.00840741	-0.00744444	-0.0101481	0.00422222	0.0230741	0.0319259	-0.00614815
YT03	-0.029037	0.0151481	0.00625926	0.0067037	0.00892593	0.00607407	0.0105926	-0.0137407	0.0225556	0.0237407	0.00792593	-0.00062963	-0.0130741	-0.0347037	-0.0123333	0.0115926	-0.0736296	-0.040037	-0.0117407	-0.0155185	-0.0210741	-0.0077037	-0.00237037	0.00844444	-0.0268148	-0.00292593	0.0178889	-0.0154444	-0.00225926	0.0182222	0.00211111	-0.00288889	0.0302593	0.018037	0.00166667	0.0498519	0.0318889	0.0292593	0.0288889	0.0359259	0.0378889	0.0175926	0.00537037	0.0152963	0.0147778	0.0220741	0.0325556	0.0242222	0.0363333
YT05	-0.0241852	0.0140741	-0.00151852	0.00940741	0.00525926	-0.00681481	0.0120741	-0.0285556	0.0138519	0.0219259	0.00674074	-0.016963	-0.0102593	-0.036	-0.0178148	-0.0168519	-0.0708519	-0.0399259	-0.0225185	-0.0301852	-0.0193333	-0.0213333	-0.0179259	-0.0143333	-0.0128519	-0.00277778	0.00566667	-0.0121852	0.00248148	0.00851852	-0.00362963	-0.00711111	0.0136667	-0.00555556	0.0143704	0.0447407	0.0294815	0.0208519	0.0293333	0.0253704	0.0125185	0.0169259	0.0280741	0.0167778	0.00685185	0.0140741	0.0212222	0.0154815	0.0218148
YT06	-0.0287037	-0.00459259	0.00414815	-0.000518519	-0.000111111	-0.0105926	0.00596296	-0.0218889	0.00418519	0.0375556	0.0185185	0.0131111	-0.0204815	-0.0384815	-0.0161481	-0.0124074	-0.0643704	-0.0533704	-0.0334074	-0.0257407	-0.0192593	-0.0318519	-0.0137407	-0.0224074	-0.0316296	-0.00725926	0.0111481	-0.005	-0.00751852	-0.0107407	-0.00348148	-0.012	0.0135556	-0.00307407	0.0172222	0.0335556	0.0200741	0.0277037	0.019963	0.0210741	0.014	0.0238889	0.0177037	0.024	0.0102593	0.0215556	0.0411111	0.0269259	0.0312222
YT08	-0.0222963	0.00562963	0.0132222	0.0108519	0.0141111	-0.00259259	0.0192222	0.00437037	0.0148519	0.0291481	0.00722222	-0.00411111	-0.0157037	-0.0414815	-0.008	-0.013	-0.0884444	-0.0662593	-0.0377037	-0.0278148	-0.0375926	-0.0355185	-0.0232222	-0.025037	-0.0368148	-0.0281111	-0.00907407	-0.0228889	-0.0370741	-0.0208148	-0.0122593	-0.0228519	0.0203704	0.00125926	-0.005	0.0144444	0.00818519	0.0264444	0.0254815	0.020037	0.015963	0.0100741	-0.000962963	-0.00148148	-0.0132593	-0.00866667	0.0256296	0.0269259	0.0119259
YT13	-0.02	0.00655556	0.00877778	-0.00681481	0.00407407	0.0251481	0.0222222	-0.0147778	0.0213704	0.0165556	0.00511111	0.00344444	-0.00885185	-0.059037	-0.0402222	-0.00918519	-0.0638148	-0.0435926	-0.0306667	-0.0245556	-0.0209259	-0.0012963	-0.0139259	-0.0284074	-0.0211852	0.0122593	0.0245556	-0.00385185	0.011037	0.0146667	-0.00418519	0.00359259	0.020963	0.00959259	0.00877778	0.0352593	0.0188519	0.0202593	0.0267778	0.0409259	0.00225926	0.0104074	0.00340741	0.0201852	0.0167407	0.0228519	0.0298148	0.0258519	0.0104444
YT16	-0.025	0.00955556	-0.00581481	0.0160741	-0.00303704	0.00351852	0.00488889	-0.0248148	0.0102222	0.0251481	0.00966667	0.00574074	-0.00711111	-0.0132593	-0.0302222	0.00666667	-0.0508148	-0.0409259	-0.0145185	-0.0032963	-0.0266296	-0.00585185	-0.0122963	-0.0162963	-0.0256667	-0.0195185	0.00803704	-0.0151852	-0.0132593	0.0132963	-0.00559259	-0.0157778	0.0162222	-0.00607407	0.0108889	0.0503333	0.0324444	0.0152593	0.00711111	0.0171111	0.00581481	0.0143704	0.0107778	0.0155185	0.0062963	0.0192593	0.0348889	0.0144815	0.0220741
YT21	-0.0175556	-0.00518519	0.00255556	0.00577778	0.0188889	-0.0104074	0.0196667	-0.0186667	0.0172963	0.0202593	-0.00437037	-0.00459259	-0.00577778	-0.0384444	-0.0214444	-0.000740741	-0.0567778	-0.0550741	-0.0195185	-0.0144074	-0.0122593	-0.0147037	-0.00433333	-0.0227407	-0.0273704	0.00522222	0.0101852	7.40741e-05	-0.00133333	0.00603704	0.00185185	-0.00207407	0.0202963	0.00466667	0.00418519	0.0372963	0.0166296	0.0292593	0.0212963	0.0380741	0.0179259	0.0122222	0.00107407	0.011037	0.00796296	-0.00618519	0.0301852	0.0273704	0.00888889
YT15	-0.0101481	0.0107407	0.00640741	0.0304444	0.00792593	0.00866667	0.0217778	-0.0115185	0.0336667	0.0322222	0.011	0.00359259	-0.00751852	-0.0356296	-0.00522222	-0.00407407	-0.0847407	-0.0619259	-0.0203333	-0.0315185	-0.0335185	-0.0236667	-0.0257037	-0.0367037	-0.0368519	-0.0158519	0.00851852	-0.0197037	-0.0122963	0.0117778	-0.00877778	-0.0227407	0.00337037	-0.0116667	0.0118519	0.0482593	0.0221481	0.0388148	0.0387407	0.0327778	0.0305556	0.0197407	0.0067037	0.000296296	0.00425926	0.0135926	0.0345926	0.0328148	0.0153704
YT18	-0.0303704	-0.0177037	0.00240741	0.0154444	0.00462963	-0.00685185	0.000407407	-0.0363704	0.0107407	0.0286296	0.00396296	-0.00240741	-0.0117407	-0.0461852	-0.0327037	-0.0213704	-0.0904815	-0.0688148	-0.0343333	-0.0265556	-0.0345185	-0.0279259	-0.0248889	-0.0298148	-0.0211852	0.00140741	0.00614815	-0.00503704	-0.0113333	-0.00944444	0.0111481	-0.00625926	0.00192593	-0.00414815	0.00751852	0.0372963	0.0109259	0.0153704	0.0128889	0.0213704	0.0332963	0.0125556	0.0144074	0.0171481	0.000962963	0.0214074	0.0209259	0.0287037	0.0347037
YT22	-0.011037	0.00388889	0.018037	0.0136667	0.0158889	0.0144815	0.0254074	-0.0187778	0.0324444	0.0377407	0.0233333	-0.00914815	-0.00822222	-0.0523704	-0.032037	-0.0111481	-0.0744815	-0.0640741	-0.0220741	-0.0174074	-0.0262222	-0.0198148	-0.0268889	-0.0172222	-0.0252593	7.40741e-05	0.0225185	-0.0129259	-0.000740741	0.00414815	-0.00337037	-0.00211111	0.0191481	0.00485185	0.00585185	0.0295556	0.0131111	0.0348519	0.0197037	0.0373333	0.0321481	0.0155185	0.019037	0.0110741	0.00581481	0.00992593	0.027963	0.0260741	0.0347037
4139	-0.0267037	-0.0773333	-0.0162222	-0.00737037	-0.0137037	-0.0312963	-0.021	-0.0338519	-0.0164444	-0.00111111	-0.0351852	-0.0266667	-0.0108519	-0.0439259	-0.0180741	-0.00518519	-0.103704	-0.0637037	-0.00448148	-0.0240741	-0.0124444	-0.0144444	-0.000555556	-0.0277407	-0.016	0.017	0.0278148	0.0132963	0.0342963	-0.00137037	-0.00603704	-0.00588889	-0.0103333	-0.0101481	-0.0159259	-0.0128148	-0.00488889	0	0.0129259	0.00177778	0.0222222	-0.00237037	-0.0343704	-0.0334444	-0.0327778	-0.0245556	0.0286667	0.0392593	0.0477778
4140	-0.0072963	-0.0768519	0.00311111	0.0242963	0.00507407	-0.0448519	-0.00977778	-0.0448889	-0.0102593	-0.00677778	-0.00111111	0.00511111	-0.0364444	-0.037	-0.00944444	0.0122963	-0.0848889	-0.0807778	-0.0121111	-0.00977778	-0.0212222	-0.0227778	-0.00507407	-0.0178519	-0.00233333	0.00437037	0.00103704	0.0057037	0.0431111	-0.010037	-0.0134074	0.012037	-0.0325556	-0.0112222	-0.00855556	-0.0352963	-0.00877778	0.00681481	0.00737037	0.00477778	0.000481481	0.00581481	0.00477778	0.004	0.00725926	-0.0117778	-0.00592593	0.0534815	0.0317778
4141	0.0174815	-0.00107407	0.0252963	0.00922222	0.0159259	-0.000444444	0.0229259	0.0164074	0.029963	-0.00348148	-0.00533333	0.0101111	-0.00462963	-0.0242593	-0.00925926	0.0334074	-0.0421111	-0.0614815	0.00537037	-0.00359259	0.00314815	-0.00611111	0.0211481	0.00881481	-0.0287407	0.0185926	0.024	0.0349259	0.0321481	0.022037	0.016037	0.00633333	0.0228148	0.0245556	0.0134444	0.00737037	0.00662963	0.0112222	0.00107407	0.00303704	-0.0112593	-0.00662963	-0.0242222	-0.000407407	-0.0179259	-0.0177778	0.0187407	0.0328519	0.0175185
4143	-0.0308889	-0.0261481	0.00988889	0.00633333	0.01	-0.0198519	-0.00122222	-0.0267037	0.003	-0.0082963	-0.0437407	-0.00851852	0.0155556	-0.0595926	-0.0102222	-0.0152963	-0.0867778	-0.0767778	0.00488889	-0.0163704	0.00692593	-0.00674074	0.0130741	-0.0134074	0.0172963	-0.00392593	0.0159259	0.0067037	0.0203704	0.0207407	0.00777778	0.000333333	-0.00644444	0.00622222	0.004	0.0165185	0.0107037	0.0587778	0.0104074	0.0105185	0.0239259	-0.000703704	7.40741e-05	0.0142963	0.0109259	0.0206296	0.0123333	0.0514444	0.0305556
4144	-0.00581481	-0.0585185	-0.00118519	-0.0201481	-0.0130741	0.00192593	0.00740741	-0.0393333	0.0278519	0.0156667	0.00774074	-0.0252222	0.00674074	-0.00940741	-0.0137778	0.00340741	-0.0593333	-0.0914444	0.0012963	-0.0165926	0.00907407	0.00474074	0.0192963	-0.00696296	0.0144815	0.030963	0.041037	0.042037	0.0291852	0.0328889	-0.00551852	0.0305185	0.00925926	0.011963	0.0377407	0.0102593	0.0141481	-0.0161111	-0.00914815	0.00222222	0.00477778	0.0321111	-0.00666667	-0.0121481	0.0324444	0.0171481	0.0123333	0.0635926	0.0416296
4145	-0.0312222	-0.159852	-0.062	-0.047963	-0.0322222	-0.0267778	-0.0251111	-0.0435556	-0.0375185	-0.0575556	-0.0560741	-0.0092963	-0.0523333	-0.0763333	-0.00814815	0.00681481	-0.189593	-0.132704	-0.0449259	-0.0261111	-0.0196296	-0.0331852	-0.0257407	-0.058963	-0.0218889	0.0187407	-0.00448148	0.00796296	0.0322593	0.00555556	-0.00548148	0.0117407	-0.0401852	-0.0497037	-0.0155185	-0.0210741	-0.00340741	-0.021	-0.0483704	-0.0422593	-0.0380741	-0.0322963	-0.0608148	-0.0266667	-0.0454074	-0.0464815	0.0167037	0.0184074	0.0103704
4147	0.00125926	-0.0502593	0.0105185	0.0305556	0.0145185	-0.0358889	0.00837037	-0.0405926	-0.00437037	0.00914815	0.00396296	0.023	-0.0169259	-0.0521111	-0.0428519	0.0411481	-0.107519	-0.0865556	0.00377778	0.00159259	-0.0353333	-0.0100741	-0.0155926	-0.025963	-0.0124444	0.0502593	0.0177037	0.0102593	0.0277778	0.000481481	-0.0221481	0.0382963	-0.00477778	0.0116296	0.0174815	-0.0181481	-0.00214815	0.0385926	0.0311481	0.0394074	0.0272963	0.00181481	-0.0209259	-0.00551852	-0.00688889	-0.00803704	0.0106667	0.0498148	0.00281481
4149	0.00162963	0.00162963	0.0137778	0.00477778	0.00933333	-0.00214815	0.0234815	0.00925926	0.0361852	0.0172963	0.0145185	0.0157778	-0.00488889	-0.0222963	0.0175185	0.0192963	-0.0332593	-0.0466667	-0.00274074	-0.000333333	0.0145556	0.00722222	0.00766667	0.00377778	0.00525926	-0.00233333	0.0221111	-0.00833333	0.00514815	0.014963	0.00248148	0.0144815	0.0259259	0.0155556	0.00777778	0.032037	0.0298519	0.0182222	0.014963	0.0214815	0.00959259	0.00522222	-0.00585185	0.00903704	0.00437037	-0.00544444	0.0460741	0.0444815	0.0327037
4151	-0.00333333	-0.00937037	0.0128889	0.00288889	-0.00677778	-0.0124074	0.0205926	-0.0151481	0.0167037	0.00877778	-0.0122963	-0.00348148	0.0194074	-0.0191111	-0.00574074	0.0197778	-0.0596667	-0.0461481	0.00744444	0.0186667	-0.00155556	0.0139259	0.00822222	0.00144444	0.0144074	0.0141111	0.0341481	0.0142963	-0.000666667	0.0203704	0.011963	0.0168889	0.000481481	0.00911111	0.00266667	0.0288148	0.0225926	0.0312963	0.00496296	0.0345556	0.0127407	0.00162963	-0.000814815	-0.00255556	-0.00481481	-0.014963	0.0211852	0.024963	0.00581481
4152	-0.0196667	-0.043963	0.00281481	-0.00340741	-0.00481481	-0.0132222	0.0214444	-0.0124074	0.0151111	-0.00344444	-0.0185556	-0.0189259	-0.0237037	-0.0442593	0.0197778	0.0110741	-0.0516667	-0.0633333	3.7037e-05	-0.00414815	0.0118519	0.00637037	0.00107407	-0.028963	0.00937037	0.00203704	0.00518519	0.0115556	0.00940741	-0.0122593	0.000518519	0.00944444	0.007	-0.00366667	0.0105926	0.0348889	0.0411111	0.0156667	0.00974074	0.0270741	0.027	-0.00233333	-0.00974074	0.00837037	0.0181111	0.0104074	0.0178519	0.012963	0.00633333
4153	-0.0394815	-0.0936296	-0.0443704	-0.035	-0.0552963	-0.0550741	-0.0336296	-0.0498889	-0.0195926	-0.0776667	-0.0684074	-0.0394444	-0.00996296	-0.113926	-0.049963	-0.0311111	-0.136185	-0.0913333	-0.0323704	-0.0513704	-0.0363704	-0.0394444	-0.0228889	-0.071963	-0.00977778	-0.0178148	-0.00496296	0.0111852	-0.0101111	-0.00266667	-0.0255926	-0.00514815	-0.0457407	-0.0161852	0.00274074	-0.00314815	0.0187778	-0.0313333	-0.0362593	-0.0272593	-0.033	-0.0243333	-0.00607407	-0.0258148	-0.027037	-0.032	0.0151481	-0.0154444	-0.0197407
4155	-0.00592593	-0.0292222	-0.0141481	0.00914815	-0.000666667	-0.0372963	0.00177778	-0.018	0.000333333	-0.00448148	-0.0273333	0.0222222	-0.00318519	-0.053963	0.0037037	0.0118889	-0.0168889	-0.0507037	-0.0190741	-0.0188519	0.000148148	-0.0165556	-0.00766667	-0.0328519	0.00507407	-0.00503704	0.0125926	0.00155556	0.00855556	0.0252963	0.00377778	-0.013	0.0208889	0.00344444	-0.016037	0.032037	0.00644444	0.0047037	-0.0198148	0.0111111	0.00192593	-0.0424815	-0.0176667	-0.00244444	0.00551852	-0.00151852	0.00448148	0.0476296	-0.000888889
4156	0.00762963	-0.015	-0.000481481	0.00614815	0.00307407	-0.0223333	0.00677778	-0.0257778	0.00988889	0.00833333	-0.00651852	-0.00877778	0.011	-0.0181111	-0.0082963	0.0267407	-0.0614074	-0.0612593	-0.0102593	0.00177778	0.015963	0.00211111	0.00814815	-0.0167778	-0.00448148	0.0167407	0.0315926	0.0154074	0.0194815	0.0148148	0.0163333	0.0178148	0.023037	0.0176667	0.0243333	0.0424074	0.0315556	0.0121481	-0.00262963	0.0248889	0.00255556	0.0116667	-0.039037	-0.00355556	-0.00844444	-0.0124074	0.0112222	0.0475926	0.0252963
4159	-0.00111111	0.000111111	0.0153333	0.0162963	0.00751852	-0.0146667	0.00148148	-0.0264074	0.00351852	0.0146667	0.0022963	-0.00544444	0.000481481	-0.0202222	-0.0247407	0.0232222	-0.0432222	-0.0597778	-0.0102593	-0.006	0.00566667	-0.0174074	0.0032963	-0.0110741	0.0128889	-0.000518519	0.0183333	0.00651852	-0.00737037	-0.00251852	0.00144444	0.0032963	0.0121111	0.0136667	0.00559259	0.0437037	0.0297037	0.00740741	-0.0202963	0.00937037	0.00311111	0.00940741	0.000185185	0.0104074	0.000296296	-0.0158889	0.0238889	0.0328889	0.0208519
4157	0.0133333	0.00503704	0.00444444	0.0107778	0.011037	0.00188889	0.0279259	0.00148148	0.0241111	0.000555556	-0.00137037	0.0145185	0.0156296	-0.0216667	0.00981481	0.0279259	-0.0273704	-0.038963	0.00133333	0.00251852	0.018	-0.00151852	0.0145926	-0.00633333	0.00185185	0.0145926	0.0201852	-0.000555556	0.0125926	0.0192963	0.00688889	-0.0022963	0.0362963	0.0192593	0.0283333	0.0519259	0.0345926	0.0354815	0.0167778	0.027	0.0218889	0.00325926	-0.00322222	0.00462963	0.00818519	-0.000444444	0.0262963	0.0356667	0.0209259
4231	-0.00437037	0.0168148	0.0252222	0.0238889	0.0304444	-0.000407407	0.0364444	0.00340741	0.0222963	0.0352593	0.0142593	0.00655556	0.0105926	-0.0327407	-0.00448148	0.0232222	-0.0462963	-0.0225556	0.00137037	0.00655556	0.0164815	0.0124815	0.00333333	-0.00840741	-0.00674074	0.00422222	0.0191481	-0.00825926	0.0211852	0.021	0.00485185	0.00544444	0.0239259	0.0322963	0.00855556	0.0441111	0.0267037	0.0364074	0.0214074	0.030963	0.0270741	0.00374074	-0.00596296	0.00996296	0.0247407	0.026037	0.0415185	0.0608148	0.0252963
4230	0.0123704	0.0234815	0.0252963	0.0175556	0.0261852	0.0173704	0.0288148	-0.00122222	0.0272593	0.0375185	0.019037	0.034037	0.0175556	-0.0151852	-0.00607407	0.0313333	-0.0168519	-0.0286296	0.023963	0.005	0.0217778	0.0165926	0.0238889	0.00444444	0.0237407	0.0401852	0.05	0.0355556	0.0393333	0.045037	0.0286667	0.0265185	0.0497037	0.0419259	0.029963	0.0445185	0.0259259	0.0524444	0.0426667	0.057037	0.0274815	0.0360741	0.0194074	0.0317407	0.0341852	0.0376667	0.043	0.0384815	0.0231111
4235	-0.0434815	-0.0315556	-0.0132222	-0.0450741	0.00803704	-0.0351481	0.00881481	-0.0371481	0.00140741	0.0201111	-0.00737037	-0.0266296	-0.00451852	-0.05	-0.00474074	-0.000851852	-0.0649259	-0.0462222	-0.0201852	-0.0125185	-0.00940741	-0.0244815	0.000814815	-0.014963	-0.0308519	-0.00474074	0.00122222	-0.0232222	0.000333333	0.00662963	-0.00933333	-0.0221481	0.0155926	-0.00192593	-0.00122222	0.0230741	0.0117037	0.00344444	-0.0012963	0.00514815	-0.0198148	-0.0122222	-0.012	0.00462963	0.0102963	-0.015963	0.0263704	0.0241111	0.00618519
4501	0.0105185	0.000851852	0.0394074	0.0171481	0.0324815	0.0286667	0.0493333	0.0126296	0.0233704	0.0458889	0.0118148	0.0355926	0.0371481	0.000592593	0.0234815	0.0318889	-0.00837037	-0.00581481	0.0175556	0.0197407	0.0179259	0.0315185	0.016	0.0306296	0.0284815	0.0230741	0.0363704	0.0134074	0.0511852	0.0422593	0.0236296	0.00944444	0.0374815	0.0257778	0.031963	0.0591852	0.0283333	0.0526296	0.0215185	0.0344444	0.040963	0.028963	0.0367778	0.0363333	0.0562963	0.0495556	0.0274815	0.0254074	0.0358519
1655	0.0372222	0.0114444	0.0232593	0.0157407	0.0225556	0.0533704	0.0395185	0.0128519	0.0348148	0.0167407	0.024	0.0127407	0.031037	-0.0236296	0.0273333	0.0372593	-0.0545926	-0.00840741	0.0335926	0.0283704	0.0481852	0.0511481	0.0442593	0.0347407	0.0221111	0.0444074	0.0371481	0.0255185	0.0520741	0.0556667	0.0383333	0.0250741	0.0354444	0.0274815	0.0232593	0.0531852	0.0578889	0.023963	-0.00496296	0.017037	0.0206667	0.0181481	-0.000555556	0.00296296	-0.00140741	0.00996296	0.0325926	0.0438148	0.022963
3261	-0.0287037	0.00344444	0.0108148	-0.0322593	-0.0368519	-0.00581481	0.00225926	-0.0275556	0.0125556	-0.0205185	-0.00462963	-0.0182593	-0.041963	0.00644444	0.028037	0.0445185	-0.0288889	-0.0748519	-0.0199259	0.01	-0.0360741	0.0212222	0.00992593	-0.0206296	0.0427037	-0.00577778	0.0185926	-0.0155185	0.00803704	-0.00207407	-0.0153333	0.0180741	0.0267037	0.0335556	0.00451852	0.0263333	0.00244444	0.046963	0.0324074	0.0612963	0.0457407	0.0572963	-0.013963	0.00207407	0.0106296	0.017037	0.0302963	0.0407778	0.0304074
3300	0.0137037	-0.00862963	0.0349259	0.0208889	-0.00940741	0.00274074	0.0176296	-0.014963	0.0285185	-0.0155185	0.000481481	-0.0157037	0.00137037	-0.0707778	-0.00788889	-0.0355185	-0.0919259	-0.0872593	-0.0210741	0.0194815	-0.0189259	0.0102222	0.00307407	-0.00781481	-0.00725926	0.0177037	0.0109259	-0.000851852	0.0087037	-0.00792593	-0.0235556	-0.0154444	-0.00451852	0.0156667	0.0188519	0.0137778	0.00185185	-0.0159259	-0.0731111	0.0263333	-0.0214815	-0.0402593	-0.0241481	-0.0258148	-0.0234074	-0.0113333	0.0101852	0.0151111	-0.0155926
3762	-0.0206296	-0.0337407	0.00574074	0.0135556	-0.0092963	-0.0111111	0.00137037	0.000481481	0.0222963	0.008	0.0297778	0.0371852	0.0136296	-0.0505926	0.0248148	0.0293333	-0.0507037	-0.0732963	0.00585185	0.017037	0.0116667	-0.000407407	0.0383704	0.00548148	-0.00892593	-0.0191852	0.00459259	0.00777778	-0.00381481	0.0126667	-0.000851852	0.0198519	0.00337037	0.0211481	-0.0126667	-0.00225926	-0.0113704	0.0184444	-0.00303704	-0.0117407	-0.00203704	-0.0192593	0.0151111	0.0133333	0.0208889	0.0349259	0.00837037	0.0306296	0.0131852
3875	0.0127407	0.00877778	0.0245185	0.00496296	0.0198148	0.0265926	0.0374444	-7.40741e-05	0.0423333	0.0256667	0.0349259	0.0235185	0.0336667	-0.00348148	0.0077037	0.0486296	-0.0287778	-0.0216296	0.0243704	0.0312593	0.0278148	0.0348519	0.0230741	-0.00233333	0.0335926	0.00318519	0.0178519	0.0183704	0.0219259	0.0391852	0.033	0.0181852	0.0473333	0.0355926	0.0242963	0.0155556	0.0258519	0.037963	0.0325556	0.0328889	0.0327407	0.0347778	0.00733333	0.0331852	0.0102222	0.0288148	0.0467407	0.0408889	0.0362593
3963	0.0404815	-0.0583704	0.0336296	-0.00407407	0.0294815	-0.0405556	0.0251481	-0.0248519	0.047037	-0.00496296	-0.0103333	-0.032037	-0.0394074	-0.0511111	0.0334815	0.0228148	-0.0603704	-0.151444	0.0196667	-0.0291481	0.00803704	0.0067037	0.0372222	-0.018963	0.035	-0.00062963	0.0642593	0.019037	0.0289259	0.0484815	0.0406296	0.0127407	0.0191111	0.0169259	-0.0233704	0.000740741	0.0283333	0.0156667	0.0420741	0.0426296	0.00907407	0.00714815	0.0413704	0.00233333	0.0222963	0.00937037	0.00344444	0.0306296	-0.00840741
4069	0.0298148	-0.00211111	0.0648148	0.00325926	0.0448148	0.0372222	0.0241481	0.0161111	0.0250741	0.0225185	0.0125556	0.0356296	0.0290741	-0.0252963	0.017037	0.00933333	-0.0467037	-0.0347778	0.0167407	0.0339259	0.0544444	0.036963	0.0444444	0.0388889	0.0165926	0.00881481	0.0532593	0.000851852	0.0274444	0.0597407	0.0287407	0.0177037	0.0485926	0.0565926	0.013963	0.0137778	0.0401481	0.0433333	0.0379259	0.0482593	0.075963	0.0367778	0.02	0.0273333	0.0294074	0.0475185	0.0195926	0.0273333	0.0245556
	182	YT14	1112	1303	1312	1113	1302	1304	1309	3447	3425	3426	3443	3269	3270	3271	3272	3274	4622	4623	4624	4625	4627	4628	3288	4126	4128	4129	4132	4134	4135	4136	4384	4385	4404	4405	4407	4677	4679	4680	4682	4683	3410	3413	3416	3419	4621	3836	3837
	x	F03											F13	F09											F10								F22		F27			F36					F12				F15
	8774																																										6964
Figure S3:
Normalized-Identity by State (IBS) values for the 259 samples.
Color scale from high values of genetic identity (red) to low values (green).
[truncated: 210 more columns]
